# Supplementary material for: Correlation analysis of vaginal microecology and different types of human papillomavirus infection: a study conducted at a hospital in northwest China
Source: Front Med (Lausanne). 2023 Jun 1;10:1138507. doi: 10.3389/fmed.2023.1138507 (PMC10267365; doi:10.3389/fmed.2023.1138507)
Supplement: Supplementary file 1 [file Data_Sheet_1.xlsx]

## Sheet: Sheet1
Serial number	Age	HPV	Density	Diversity	Dominant bacteria	TV	Hyphae	Spore	Nugent	AV score	BV	AV	CV	H2O2	LE	SNA	GUS	NAG	PH	Lactobacilli grade
Patient 1	39	0	2	2	1	0	0	0	0	1	0	0	0	1	2	0	0	0	5	1
Patient 2	39	0	2	2	4	0	0	1	6	2	0	0	0	1	0	0	0	1	5.2	3
Patient 3	28	6	2	2	4	0	0	0	7	2	1	0	0	1	1	0	0	0	5.2	3
Patient 4	32	0	2	2	1	0	0	0	2	0	0	0	0	1	1	0	0	0	4.2	2a
Patient 5	23	52	2	2	1	0	0	0	3	0	0	0	0	1	1	0	0	0	4.4	2a
Patient 6	31	0	2	2	1	0	0	0	3	5	0	2	0	1	0	1	0	0	5.4	2b
Patient 7	50	0	2	2	4	1	0	0	5	5	0	2	0	1	3	1	0	1	5	2b
Patient 8	43	0	2	2	1	0	0	0	0	1	0	0	0	0	2	0	0	0	4	1
Patient 9	33	0	3	2	4	0	0	0	7	3	1	1	0	1	2	1	0	0	5	3
Patient 10	32	52	3	2	4	0	0	0	6	1	0	0	0	1	1	0	0	0	5.2	2b
Patient 11	30	0	2	2	1	0	0	0	0	1	0	0	0	1	2	0	0	0	4.6	1
Patient 12	54	0	2	2	1	0	0	0	2	1	0	0	0	1	2	0	0	0	4.4	2a
Patient 13	30	0	2	2	1	0	0	0	2	1	0	0	0	1	2	0	0	0	4.4	2a
Patient 14	34	0	2	2	1	0	0	0	0	0	0	0	0	1	0	0	0	0	4.6	1
Patient 15	32	0	2	2	1	0	0	0	0	0	0	0	0	1	0	0	0	0	5	1
Patient 16	32	0	2	2	1	0	0	0	2	0	0	0	0	1	0	0	0	0	5.2	2a
Patient 17	29	0	2	2	1	0	0	0	1	0	0	0	0	0	0	0	0	0	4.8	2a
Patient 18	30	0	2	2	1	0	0	0	2	0	0	0	0	1	0	0	0	0	4.4	2a
Patient 19	26	16	2	1	1	0	0	0	0	0	0	0	0	1	0	0	0	0	4.6	1
Patient 20	43	0	2	2	1	0	0	0	0	1	0	0	0	1	2	0	0	0	4.2	1
Patient 21	28	0	2	2	1	0	1	1	2	1	0	0	0	1	2	0	0	1	4.4	2a
Patient 22	40	42、66、68	2	2	4	1	0	0	6	2	0	0	0	1	2	0	0	0	5.2	2b
Patient 23	52	56	2	2	1	0	0	0	2	1	0	0	0	1	2	0	0	0	5.2	2a
Patient 24	30	0	2	2	4	0	0	0	6	3	0	1	0	1	0	0	0	0	5.2	3
Patient 25	33	66	2	2	1	0	0	0	2	0	0	0	0	1	0	0	0	0	5	2a
Patient 26	28	58	2	2	1	0	0	0	1	1	0	0	0	1	2	0	0	0	4.8	2a
Patient 27	39	0	2	2	1	0	0	0	0	1	0	0	0	1	2	0	0	0	4.4	1
Patient 28	34	0	2	2	1	0	0	0	0	0	0	0	0	1	0	0	0	0	4.4	1
Patient 29	48	0	2	2	1	0	0	0	0	2	0	0	0	1	3	0	0	0	4	1
Patient 30	28	0	2	2	1	0	0	0	3	0	0	0	0	1	0	0	0	0	4.2	2a
Patient 31	37	51	2	2	1	0	0	0	0	0	0	0	0	1	0	0	0	0	4	1
Patient 32	22	6	2	2	1	0	0	0	1	0	0	0	0	1	0	0	0	0	4.4	2a
Patient 33	48	0	3	2	4	1	0	0	6	5	0	2	0	1	3	0	0	1	5.4	2b
Patient 34	33	0	2	2	1	0	0	1	0	2	0	0	0	1	2	0	0	1	4.2	1
Patient 35	55	58	3	2	4	0	0	0	8	2	1	0	0	1	0	1	0	1	4.6	3
Patient 36	44	0	2	2	1	0	0	0	2	1	0	0	0	1	2	0	0	0	4.8	2a
Patient 37	38	0	2	2	4	0	0	0	7	4	1	1	0	1	0	0	0	0	5.2	3
Patient 38	64	0	2	2	1	1	0	0	4	5	0	2	0	1	2	0	0	0	5.2	3
Patient 39	47	0	3	2	4	0	0	0	8	3	1	1	0	1	2	0	0	0	4.6	3
Patient 40	44	0	2	2	1	0	0	0	0	0	0	0	0	1	0	0	0	0	4	1
Patient 41	35	0	3	2	4	0	1	1	6	2	0	0	0	1	0	0	0	1	4.6	2b
Patient 42	43	0	3	2	4	0	0	0	8	3	1	1	0	1	2	0	0	0	5.2	3
Patient 43	45	0	2	2	1	0	0	0	0	0	0	0	0	1	0	0	0	0	4.4	1
Patient 44	40	0	2	2	1	0	0	0	2	0	0	0	0	1	0	0	0	0	4.4	2a
Patient 45	40	0	2	2	1	0	1	1	1	0	0	0	0	1	0	0	0	0	4.2	2a
Patient 46	43	0	2	2	1	0	0	0	0	0	0	0	0	1	0	0	0	0	4.4	1
Patient 47	35	0	2	2	1	0	0	0	2	0	0	0	0	1	1	0	0	0	4.6	2a
Patient 48	30	0	2	2	1	0	0	0	2	1	0	0	0	1	2	0	0	0	4.2	2a
Patient 49	50	0	2	2	1	0	0	0	1	0	0	0	0	1	0	0	0	0	4.4	2a
Patient 50	42	0	2	2	1	0	0	0	1	0	0	0	0	1	0	0	0	0	5	2a
Patient 51	34	0	2	2	1	0	0	0	0	0	0	0	0	1	0	0	0	0	5.4	1
Patient 52	37	0	2	2	1	0	0	0	0	0	0	0	0	1	0	0	0	0	4.4	1
Patient 53	39	0	2	2	1	0	0	0	0	1	0	0	0	1	2	0	0	0	4.4	1
Patient 54	64	0	2	2	1	0	0	0	2	1	0	0	0	1	0	0	0	0	5.4	2a
Patient 55	35	0	2	2	1	0	0	0	3	2	0	0	0	1	2	0	0	0	5.2	2a
Patient 56	46	0	2	2	1	0	0	0	2	3	0	1	0	1	2	0	0	0	4.2	2a
Patient 57	43	0	2	2	1	0	0	0	0	0	0	0	0	1	1	0	0	0	4.6	1
Patient 58	24	0	2	2	1	0	0	1	1	1	0	0	0	1	2	0	0	0	4.4	2a
Patient 59	36	0	2	2	1	0	0	0	0	0	0	0	0	1	0	0	0	0	4.2	1
Patient 60	41	0	2	2	1	0	0	0	2	0	0	0	0	1	0	0	0	0	4.2	2a
Patient 61	31	39、52	3	2	4	0	0	0	6	2	0	0	0	1	0	0	0	0	4.4	2b
Patient 62	43	0	2	2	1	0	0	0	2	0	0	0	0	1	0	0	0	0	4.6	2a
Patient 63	41	39	2	2	1	0	0	1	2	1	0	0	0	1	2	0	0	0	4.4	2a
Patient 64	29	0	3	2	4	0	0	0	8	3	1	1	0	1	2	0	0	0	5	3
Patient 65	25	0	2	2	1	0	0	0	0	0	0	0	0	1	0	0	0	0	5.2	1
Patient 66	24	0	2	2	1	0	0	0	1	1	0	0	0	1	2	0	0	0	5	2a
Patient 67	38	0	3	2	4	0	0	0	8	3	1	1	0	1	2	0	0	0	5.4	3
Patient 68	50	0	2	2	1	0	0	0	1	1	0	0	0	1	2	0	0	0	5.4	2a
Patient 69	55	16、56、66、81	2	2	1	0	0	0	1	0	0	0	0	1	1	0	0	0	4.2	2a
Patient 70	34	0	2	2	1	0	0	0	3	1	0	0	0	1	2	0	0	0	5	2a
Patient 71	50	53、66	2	2	1	0	0	0	0	0	0	0	0	1	0	0	0	0	5	1
Patient 72	24	0	2	2	4	0	1	1	5	2	0	0	0	1	2	1	0	0	5	2b
Patient 73	57	0	0	0	0	0	0	0	4	0	0	0	0	1	0	0	0	0	5.4	0
Patient 74	54	0	2	2	1	0	0	0	2	1	0	0	0	1	2	0	0	0	5.2	2a
Patient 75	54	0	2	2	4	0	0	0	7	2	1	0	0	1	0	0	0	0	4.6	3
Patient 76	25	0	2	2	1	0	0	0	0	1	0	0	0	1	2	0	0	0	4.6	1
Patient 77	58	53	2	2	1	1	0	0	3	4	0	1	0	1	3	0	0	0	5.2	2a
Patient 78	35	0	2	2	1	0	0	0	0	0	0	0	0	1	0	0	0	0	4.2	1
Patient 79	20	16	2	2	1	0	0	0	0	0	0	0	0	1	0	0	0	0	4.4	1
Patient 80	24	58	2	2	1	0	0	0	1	1	0	0	0	1	2	0	0	0	4.4	2a
Patient 81	31	0	3	2	4	0	0	0	6	3	0	1	0	1	0	0	0	0	5.4	2b
Patient 82	31	0	3	2	4	0	0	0	8	3	1	1	0	1	0	0	0	0	5.4	3
Patient 83	28	0	2	2	1	0	0	0	0	0	0	0	0	1	0	0	0	0	4	1
Patient 84	29	0	3	2	4	0	0	0	6	2	0	0	0	1	0	0	0	0	4.6	3
Patient 85	56	52、53、58	1	1	1	0	0	0	4	0	0	0	0	1	2	0	0	0	5.2	0
Patient 86	28	0	2	2	1	0	0	0	1	0	0	0	0	1	0	0	0	0	4.4	2a
Patient 87	24	0	2	2	1	0	0	0	0	0	0	0	0	1	0	0	0	0	4.2	1
Patient 88	29	53	3	2	4	0	0	0	8	2	1	0	0	1	0	0	0	0	5.4	3
Patient 89	42	0	0	0	0	0	0	0	4	0	0	0	0	1	0	0	0	0	5.4	0
Patient 90	51	0	2	2	1	0	0	0	2	0	0	0	0	1	0	0	0	0	5.4	2a
Patient 91	31	0	2	2	1	0	0	0	1	0	0	0	0	1	0	0	0	0	4.6	2a
Patient 92	59	16、51、53、56、66	3	2	4	0	0	0	8	6	1	2	0	1	3	0	0	0	5.4	3
Patient 93	23	51	3	2	4	0	0	0	8	2	1	0	0	1	0	0	0	0	5	3
Patient 94	41	43	2	2	1	0	0	0	2	0	0	0	0	1	0	0	0	0	5.4	2a
Patient 95	28	0	3	2	4	0	1	1	8	2	1	0	0	1	0	0	0	0	5.4	3
Patient 96	26	0	2	2	1	0	1	1	1	1	0	0	0	1	2	0	0	0	5	2a
Patient 97	39	0	2	2	1	0	0	0	0	0	0	0	0	1	0	0	0	0	4.6	1
Patient 98	47	0	2	2	1	0	0	0	0	0	0	0	0	1	0	0	0	0	5	1
Patient 99	51	0	3	2	4	0	0	0	6	2	0	0	0	1	1	0	0	0	5.4	2b
Patient 100	28	0	3	2	4	0	1	1	5	1	0	0	0	1	2	0	0	0	4.8	2b
Patient 101	30	0	2	2	1	0	0	0	0	1	0	0	0	1	2	0	0	0	4.6	1
Patient 102	46	31	3	2	4	1	0	0	8	4	1	1	0	1	3	0	0	0	5.4	3
Patient 103	28	0	2	2	1	0	0	0	4	7	0	3	0	1	3	0	0	1	4.8	3
Patient 104	27	0	2	2	1	0	0	0	0	0	0	0	0	1	0	0	0	0	4.2	1
Patient 105	25	0	2	2	1	0	0	0	0	0	0	0	0	1	0	0	0	0	4.4	1
Patient 106	26	0	2	2	1	0	0	0	2	0	0	0	0	1	0	0	0	0	5.4	2a
Patient 107	40	0	2	2	1	0	0	1	0	0	0	0	0	1	0	0	0	0	4.4	1
Patient 108	50	0	3	2	4	0	0	0	7	4	1	1	0	1	0	0	0	0	5.2	3
Patient 109	67	39、51、59、81	2	2	4	0	0	0	6	3	0	1	0	1	2	0	0	0	5.4	2b
Patient 110	63	0	2	2	1	0	0	0	2	1	0	0	0	1	1	0	0	0	4.6	2a
Patient 111	32	0	2	2	4	0	0	0	4	2	0	0	0	1	2	0	0	0	4.4	2b
Patient 112	33	0	2	2	1	0	0	0	0	0	0	0	0	1	1	0	0	0	4.2	1
Patient 113	29	0	2	2	1	0	0	1	2	0	0	0	0	1	0	0	0	0	5	2a
Patient 114	36	0	2	2	1	0	0	0	2	0	0	0	0	1	0	0	0	0	4.4	2a
Patient 115	36	0	3	2	4	0	0	0	5	1	0	0	0	1	2	0	0	0	5.4	2b
Patient 116	34	66	2	2	1	0	0	0	0	0	0	0	0	1	0	0	0	0	4.4	1
Patient 117	26	18	3	2	4	0	1	1	8	2	1	0	0	1	0	1	0	0	4.6	3
Patient 118	32	0	2	2	1	0	1	1	0	0	0	0	0	1	0	0	0	0	4.2	1
Patient 119	48	0	2	2	1	0	0	0	1	1	0	0	0	1	2	0	0	0	4.6	2a
Patient 120	43	0	3	2	4	0	0	0	5	3	0	1	0	1	3	0	0	0	5	2b
Patient 121	25	0	2	2	1	0	1	1	0	0	0	0	0	1	0	0	0	0	4.4	1
Patient 122	51	0	2	2	1	0	0	0	2	0	0	0	0	1	0	0	0	0	5	2a
Patient 123	59	0	0	0	0	0	0	0	4	0	0	0	0	1	3	0	0	0	5.2	0
Patient 124	46	0	2	2	1	0	0	0	1	0	0	0	0	1	0	0	0	0	4.4	2a
Patient 125	38	0	2	2	1	0	0	1	2	0	0	0	0	1	0	0	0	0	4.4	2a
Patient 126	31	0	2	2	1	0	0	0	0	1	0	0	0	1	2	0	0	0	4.2	1
Patient 127	44	0	2	2	1	0	0	0	2	0	0	0	0	1	0	0	0	0	5.2	2a
Patient 128	28	0	2	2	1	0	0	0	0	0	0	0	0	1	0	0	0	0	4.6	1
Patient 129	28	0	2	2	1	0	0	0	0	0	0	0	0	1	0	0	0	0	4.6	1
Patient 130	40	0	2	2	1	0	0	1	2	0	0	0	0	1	0	0	0	0	4.4	2a
Patient 131	35	0	2	2	1	0	0	0	0	0	0	0	0	1	0	0	0	0	4.6	1
Patient 132	44	0	0	0	0	0	0	0	4	0	0	0	0	1	0	0	0	0	4.6	0
Patient 133	36	0	2	2	1	0	1	1	2	0	0	0	0	1	0	0	0	0	5	2a
Patient 134	29	0	2	2	1	0	0	0	0	1	0	0	0	1	2	0	0	0	5.4	1
Patient 135	35	0	2	2	4	0	0	0	7	5	1	2	0	1	2	0	0	0	5.4	3
Patient 136	41	0	2	2	1	0	0	1	0	0	0	0	0	1	0	0	0	0	4.6	1
Patient 137	33	0	2	2	1	0	0	0	2	1	0	0	0	1	2	0	0	0	5.4	2a
Patient 138	37	0	2	2	1	0	0	0	0	0	0	0	0	1	0	0	0	0	4.2	1
Patient 139	43	35	2	2	4	1	0	0	6	5	0	2	0	1	3	0	0	1	5	3
Patient 140	38	0	2	2	1	0	0	1	2	2	0	0	0	1	2	0	0	0	5.4	2a
Patient 141	45	0	2	2	4	0	0	0	5	1	0	0	0	1	0	0	0	0	5	2b
Patient 142	30	0	2	2	1	0	0	0	2	1	0	0	0	1	2	0	0	0	4.8	2a
Patient 143	32	58	2	2	1	0	0	0	0	1	0	0	0	1	2	0	0	0	4.2	1
Patient 144	56	16、53、73	2	2	1	0	0	0	0	0	0	0	0	1	1	0	0	0	4.4	1
Patient 145	45	0	2	2	4	0	0	0	6	1	0	0	0	1	0	0	0	0	5	2b
Patient 146	64	0	0	0	0	0	0	0	4	0	0	0	0	1	0	0	0	0	5.4	0
Patient 147	29	0	2	2	1	0	0	0	0	1	0	0	0	1	2	0	0	0	5	1
Patient 148	33	52	2	2	4	0	0	0	5	3	0	1	0	1	1	0	0	0	5.4	2b
Patient 149	48	0	2	2	1	0	0	0	0	0	0	0	0	1	0	0	0	0	4.6	1
Patient 150	40	0	2	2	1	0	0	0	0	0	0	0	0	1	1	0	0	0	5.4	1
Patient 151	35	0	2	2	1	0	0	0	0	1	0	0	0	1	2	0	0	0	4.6	1
Patient 152	32	0	2	2	1	0	0	0	2	1	0	0	0	1	2	0	0	0	5	2a
Patient 153	20	6、16、52、59	2	2	1	0	0	0	0	0	0	0	0	0	1	0	0	0	4.6	1
Patient 154	34	0	2	2	4	0	0	0	6	4	0	1	0	1	3	0	0	0	4.6	3
Patient 155	49	0	2	2	1	0	0	0	2	0	0	0	0	1	0	0	0	0	5	2a
Patient 156	47	0	2	2	10	0	0	0	2	0	0	0	0	1	1	0	0	0	5	2a
Patient 157	21	11、16、33、52、66	3	2	4	0	0	0	6	1	0	0	0	1	0	0	0	0	5.4	2b
Patient 158	44	16	2	2	1	0	0	0	0	0	0	0	0	1	1	0	0	0	4.6	1
Patient 159	69	0	0	0	0	0	0	0	4	0	0	0	0	1	3	0	0	0	4.6	0
Patient 160	49	53	2	2	1	0	0	0	2	3	0	1	0	1	3	0	0	0	4.2	2a
Patient 161	42	0	2	2	1	0	0	0	0	1	0	0	0	1	2	0	0	0	4.2	1
Patient 162	28	0	2	2	1	0	0	0	0	1	0	0	0	1	2	0	0	0	4.4	1
Patient 163	28	0	3	2	4	0	0	0	7	4	1	1	0	1	1	0	0	0	5	3
Patient 164	33	58	3	2	4	0	0	0	8	2	1	0	0	1	1	0	0	0	5.4	3
Patient 165	31	0	2	2	1	0	0	0	0	0	0	0	0	1	1	0	0	0	4.6	1
Patient 166	39	0	2	2	1	0	0	0	0	1	0	0	0	0	2	0	0	0	4.4	1
Patient 167	43	68	3	2	4	0	0	0	8	4	1	1	0	1	2	0	0	0	5.4	3
Patient 168	30	0	2	2	1	0	1	1	3	2	0	0	0	1	0	0	0	0	5.2	2a
Patient 169	48	53、56	3	2	4	0	0	0	8	3	1	1	0	0	2	0	0	0	4.6	3
Patient 170	29	0	3	2	4	0	0	0	5	3	0	1	0	1	3	0	0	0	5.2	2b
Patient 171	30	0	2	2	1	0	0	0	0	0	0	0	0	1	0	0	0	0	4.4	1
Patient 172	25	39	2	2	1	0	1	1	2	1	0	0	0	1	2	0	0	1	4.8	2a
Patient 173	48	0	3	2	4	0	0	0	6	2	0	0	0	1	2	0	0	0	4.8	2b
Patient 174	31	0	2	2	1	0	0	0	0	0	0	0	0	0	0	0	0	0	4.2	1
Patient 175	36	0	2	2	1	0	0	0	0	0	0	0	0	1	0	0	0	0	4.4	1
Patient 176	47	0	2	2	1	0	0	0	1	0	0	0	0	1	1	0	0	0	4.4	2a
Patient 177	31	0	3	2	4	0	0	0	8	3	1	1	0	1	0	0	0	1	4.4	3
Patient 178	45	0	3	2	4	0	0	0	7	5	1	2	0	1	2	0	0	0	5.2	3
Patient 179	40	0	2	2	1	0	0	0	2	0	0	0	0	1	0	0	0	0	4.6	2a
Patient 180	32	0	2	2	1	0	0	0	0	0	0	0	0	1	0	0	0	0	4.4	1
Patient 181	45	31	2	2	1	0	0	0	0	0	0	0	0	1	0	0	0	0	4	1
Patient 182	53	52、53	3	2	4	0	0	0	8	4	1	1	0	1	2	0	0	0	5	3
Patient 183	48	0	2	2	1	0	0	0	2	2	0	0	0	1	3	0	0	0	4.4	2a
Patient 184	53	0	2	2	1	0	0	0	1	0	0	0	0	1	0	0	0	0	5.2	1
Patient 185	32	16、39、58	2	2	1	0	0	0	0	0	0	0	0	1	0	0	0	0	4.2	1
Patient 186	32	0	2	2	1	0	0	0	2	1	0	0	0	1	2	0	0	0	4.4	2a
Patient 187	34	0	2	2	1	0	0	0	1	0	0	0	0	0	0	0	0	0	4.2	2a
Patient 188	44	0	3	2	4	0	1	1	8	2	1	0	0	1	0	1	0	1	4.6	3
Patient 189	41	0	3	2	4	0	0	0	8	3	1	1	0	1	0	0	0	0	5.2	3
Patient 190	36	0	2	2	1	0	0	0	0	0	0	0	0	1	0	0	0	1	4.2	1
Patient 191	49	0	3	2	4	0	1	1	7	2	1	0	0	1	0	0	0	0	4.8	3
Patient 192	40	0	2	2	1	0	0	0	4	7	0	3	0	1	3	0	0	1	5.2	3
Patient 193	45	0	2	2	1	0	0	0	1	0	0	0	0	1	0	0	0	1	4	2a
Patient 194	30	0	2	2	1	0	1	1	2	0	0	0	0	1	0	0	0	0	5.2	2a
Patient 195	33	0	2	2	1	0	0	0	2	0	0	0	0	1	0	0	0	0	4.6	2a
Patient 196	28	51、52	2	2	1	0	0	0	1	0	0	0	0	1	0	0	0	0	4.2	2a
Patient 197	32	0	2	2	1	0	0	0	0	0	0	0	0	1	0	0	0	0	4.2	1
Patient 198	39	0	2	2	1	0	0	1	2	1	0	0	0	1	2	0	0	0	5.2	2a
Patient 199	35	0	2	2	1	0	0	0	0	0	0	0	0	1	0	0	0	0	4.4	1
Patient 200	39	0	3	2	4	0	0	0	8	3	1	1	0	1	2	0	0	0	5.4	3
Patient 201	40	0	2	2	4	0	1	1	7	3	1	1	0	1	2	0	0	0	4.6	3
Patient 202	34	0	2	2	1	0	0	0	1	0	0	0	0	1	0	0	0	0	4.4	2a
Patient 203	29	0	2	2	4	0	0	0	5	1	0	0	0	1	0	0	0	0	5.2	2b
Patient 204	53	53	3	2	4	0	0	0	8	3	1	1	0	1	2	0	0	0	4.4	3
Patient 205	35	0	3	2	4	0	0	0	8	3	1	1	0	1	0	0	0	1	4.4	3
Patient 206	42	0	2	2	1	0	0	0	0	0	0	0	0	1	0	0	0	0	4.4	1
Patient 207	37	0	2	2	1	0	0	0	2	0	0	0	0	1	0	0	0	0	4.4	2a
Patient 208	40	0	2	2	1	0	0	1	0	1	0	0	0	1	2	0	0	1	4.4	1
Patient 209	31	0	2	2	1	0	0	0	0	0	0	0	0	0	0	0	0	0	4.2	1
Patient 210	30	39	2	2	1	0	0	0	0	0	0	0	0	1	0	0	0	0	4	1
Patient 211	38	68	2	2	4	0	1	1	5	1	0	0	0	1	1	0	0	0	4.4	2b
Patient 212	30	0	2	2	1	0	0	0	2	2	0	0	0	1	3	0	0	0	4.4	2a
Patient 213	38	39、51	4	2	4	0	0	0	8	2	1	0	0	1	0	0	0	0	4.2	3
Patient 214	51	0	2	2	4	0	0	0	4	1	0	0	0	1	0	0	0	0	5.2	2b
Patient 215	37	52	2	2	4	0	0	0	8	3	1	1	0	1	0	0	0	0	5.2	3
Patient 216	38	0	2	2	1	0	0	0	1	0	0	0	0	1	0	0	0	0	4.4	2a
Patient 217	36	0	2	2	1	0	0	0	3	2	0	0	0	1	3	0	0	0	4.4	2a
Patient 218	46	33	4	2	4	0	1	1	8	2	1	0	0	1	0	1	0	1	5	3
Patient 219	25	0	2	2	1	0	0	0	0	0	0	0	0	1	0	0	0	0	4	1
Patient 220	24	0	2	2	1	0	0	1	0	1	0	0	0	1	2	0	0	0	4.2	1
Patient 221	51	0	2	2	1	0	0	0	0	0	0	0	0	1	0	0	0	0	4.4	1
Patient 222	23	0	2	2	1	0	0	0	2	2	0	0	0	1	3	0	0	0	4.4	2a
Patient 223	35	0	2	2	1	0	0	0	0	1	0	0	0	1	2	0	0	0	4	1
Patient 224	25	0	2	2	1	0	0	0	3	3	0	1	0	1	0	0	0	0	5.2	2a
Patient 225	53	0	1	1	1	0	0	0	4	0	0	0	0	1	1	0	0	0	5.4	0
Patient 226	30	0	2	2	1	0	0	0	0	0	0	0	0	1	0	0	0	0	4.4	1
Patient 227	30	0	2	2	1	0	0	0	0	0	0	0	0	1	0	0	0	0	4.2	1
Patient 228	43	0	2	2	1	0	0	1	2	0	0	0	0	1	0	0	0	0	4.6	2a
Patient 229	38	16	2	2	1	0	1	1	1	1	0	0	0	1	2	0	0	0	4.2	2a
Patient 230	33	0	3	2	4	0	1	1	5	2	0	0	0	1	2	0	0	0	4.4	2b
Patient 231	50	0	3	2	4	0	0	0	5	1	0	0	0	1	0	0	0	0	4.6	2b
Patient 232	28	0	2	2	1	0	0	0	2	1	0	0	0	1	2	0	0	0	4.4	2a
Patient 233	28	18、31	3	2	4	0	0	0	8	2	1	0	0	1	0	0	0	0	4.6	3
Patient 234	26	0	2	2	1	0	0	0	0	1	0	0	0	1	2	0	0	0	4.2	1
Patient 235	30	0	2	2	1	0	0	1	3	0	0	0	0	1	0	0	0	0	4.6	2a
Patient 236	44	0	2	2	1	0	0	0	0	0	0	0	0	1	0	0	0	0	4.6	1
Patient 237	28	52	2	2	1	0	0	1	0	0	0	0	0	1	0	0	0	0	4.4	1
Patient 238	34	0	2	2	1	0	0	0	0	0	0	0	0	1	0	0	0	0	4.6	1
Patient 239	49	16	3	2	4	0	0	0	5	1	0	0	0	1	0	1	0	1	5.4	2b
Patient 240	47	0	2	2	1	0	0	0	3	0	0	0	0	1	0	0	0	1	3.8	2a
Patient 241	24	0	2	2	1	0	0	0	0	0	0	0	0	1	0	0	0	0	4.4	1
Patient 242	46	0	2	2	1	0	0	0	0	0	0	0	0	1	0	0	0	0	4.4	1
Patient 243	46	0	2	2	1	0	0	0	2	0	0	0	0	1	0	0	0	0	5.4	2a
Patient 244	35	0	3	2	4	0	0	0	6	1	0	0	0	1	0	0	0	0	5.2	2b
Patient 245	40	0	2	2	1	0	0	0	2	1	0	0	0	1	0	0	0	0	4.6	2a
Patient 246	32	0	2	2	1	0	0	0	2	2	0	0	0	1	3	0	0	0	4.4	2a
Patient 247	21	0	2	2	4	0	0	0	5	3	0	1	0	1	2	0	0	0	4.4	2b
Patient 248	33	0	2	2	1	0	0	1	2	1	0	0	0	1	2	0	0	0	4.2	2a
Patient 249	36	0	2	2	1	0	0	0	0	0	0	0	0	1	0	0	0	0	4.6	1
Patient 250	26	0	2	2	4	0	0	0	5	4	0	1	0	1	3	0	0	0	4.6	2b
Patient 251	53	16	2	2	1	0	0	0	3	0	0	0	0	1	0	0	0	0	5	2a
Patient 252	38	0	2	2	1	0	0	0	2	1	0	0	0	1	2	0	0	0	4.6	2a
Patient 253	39	0	3	2	4	0	0	0	10	4	1	1	0	1	3	0	0	0	5.4	3
Patient 254	33	0	3	2	4	0	0	0	7	3	1	1	0	1	2	0	0	0	5	3
Patient 255	55	0	2	2	1	0	0	0	0	2	0	0	0	1	2	0	0	0	5.2	1
Patient 256	31	0	2	2	1	0	0	0	1	0	0	0	0	1	0	0	0	0	4.6	2a
Patient 257	33	0	2	2	1	0	0	0	3	1	0	0	0	1	2	0	0	0	4.6	2a
Patient 258	37	0	2	2	1	0	0	0	0	0	0	0	0	1	0	0	0	0	4	1
Patient 259	37	0	2	2	1	0	0	1	1	0	0	0	0	1	0	0	0	1	4.6	2a
Patient 260	32	0	3	2	4	0	0	0	8	3	1	1	0	1	2	0	0	0	5	3
Patient 261	44	0	4	2	4	0	0	0	8	2	1	0	0	1	1	0	0	0	5.2	3
Patient 262	31	0	3	2	4	0	1	1	5	2	0	0	0	1	2	0	0	1	5.2	2b
Patient 263	31	0	2	2	1	0	0	0	1	0	0	0	0	1	0	0	0	0	4.6	1
Patient 264	28	0	2	2	1	0	0	0	2	1	0	0	0	1	2	0	0	0	4.6	2a
Patient 265	38	0	2	2	1	0	0	0	0	1	0	0	0	1	2	0	0	0	5.2	1
Patient 266	33	0	2	2	1	0	0	0	0	0	0	0	0	1	0	0	0	0	4.6	1
Patient 267	68	0	3	2	4	0	0	0	8	5	1	2	0	1	1	0	0	1	5.4	3
Patient 268	29	51	2	2	1	0	0	0	0	0	0	0	0	1	0	0	0	0	4.6	1
Patient 269	46	0	2	2	1	0	0	0	0	0	0	0	0	1	0	0	0	0	4.2	1
Patient 270	41	0	2	2	1	0	0	0	0	0	0	0	0	1	0	0	0	0	4.6	1
Patient 271	39	0	3	2	4	0	0	0	8	4	1	1	0	1	2	1	0	0	4.6	3
Patient 272	43	0	0	0	0	0	0	0	4	0	0	0	0	1	1	0	0	0	5.4	0
Patient 273	36	0	3	2	4	0	0	0	8	4	1	1	0	1	1	0	0	0	5.4	3
Patient 274	25	0	2	2	1	0	1	1	0	0	0	0	0	1	0	0	0	0	4.6	1
Patient 275	50	56	3	3	4	0	0	0	9	6	1	2	0	1	2	1	0	0	5.4	3
Patient 276	39	0	3	2	4	0	0	0	5	1	0	0	0	1	0	0	0	0	5.2	2b
Patient 277	47	0	2	2	1	0	0	0	0	0	0	0	0	1	0	0	0	0	4.6	1
Patient 278	57	0	3	3	4	1	0	0	8	6	1	2	0	1	3	1	0	0	5.4	3
Patient 279	51	0	3	2	4	0	0	0	6	1	0	0	0	1	0	0	0	0	5.2	2b
Patient 280	42	0	2	2	1	0	0	0	2	1	0	0	0	1	2	0	0	0	5.4	2a
Patient 281	37	0	3	2	4	1	0	0	8	5	1	2	0	1	0	1	0	0	5.4	3
Patient 282	29	0	2	2	1	0	0	0	1	0	0	0	0	1	0	0	0	0	4.6	2a
Patient 283	38	52	2	2	1	0	1	1	4	5	0	2	0	1	2	0	0	0	5.4	3
Patient 284	47	0	3	2	4	0	0	0	5	1	0	0	0	1	0	0	0	0	5.4	2b
Patient 285	27	HR	3	2	4	0	1	1	6	2	0	0	0	1	2	0	0	0	5.2	2b
Patient 286	26	0	2	2	1	0	0	0	0	0	0	0	0	1	0	0	0	0	5.4	1
Patient 287	28	0	2	2	1	0	0	0	0	0	0	0	0	1	0	0	0	0	5.4	1
Patient 288	27	0	3	2	4	0	0	0	8	3	1	1	0	1	2	1	0	0	5.4	3
Patient 289	44	0	2	2	1	0	0	0	2	1	0	0	0	1	0	0	0	0	5.4	2a
Patient 290	30	0	2	2	1	0	0	1	0	0	0	0	0	1	0	0	0	0	4.4	1
Patient 291	52	0	3	2	4	0	0	0	5	1	0	0	0	1	0	0	0	0	5.4	2b
Patient 292	21	18/45	3	2	4	0	0	0	5	3	0	1	0	1	3	1	0	0	5	2b
Patient 293	50	58/81	3	3	4	0	0	0	8	2	1	0	0	1	0	0	0	0	5.4	3
Patient 294	18	0	3	2	4	0	0	0	5	1	0	0	0	1	0	0	0	0	5.4	2b
Patient 295	24	0	2	2	1	0	0	0	0	1	0	0	0	1	0	0	0	0	5.4	1
Patient 296	23	0	2	2	1	0	0	0	3	1	0	0	0	1	2	0	0	0	5.2	2a
Patient 297	31	0	3	2	4	0	1	1	5	4	0	1	0	1	1	1	0	0	5.4	2b
Patient 298	37	16	2	2	1	0	0	0	0	0	0	0	0	1	0	0	0	0	4.6	1
Patient 299	47	0	3	2	4	0	0	0	8	2	1	0	0	1	0	0	0	0	5.4	3
Patient 300	27	0	2	2	1	0	0	0	1	0	0	0	0	1	0	0	0	0	4.4	2a
Patient 301	60	58	0	0	0	0	0	0	4	0	0	0	0	1	1	0	0	0	5.4	0
Patient 302	38	0	2	2	1	0	0	0	1	1	0	0	0	1	2	0	0	0	4.4	2a
Patient 303	29	HR	2	2	1	0	0	1	0	0	0	0	0	1	0	0	0	0	4.6	1
Patient 304	32	0	2	2	1	0	0	1	0	0	0	0	0	1	0	0	0	0	4.2	1
Patient 305	29	0	2	2	1	0	0	1	2	1	0	0	0	1	2	0	0	0	5.4	2a
Patient 306	40	51	2	2	4	0	0	0	5	2	0	0	0	1	0	0	0	0	5.4	3
Patient 307	51	0	2	2	4	0	0	1	5	1	0	0	0	1	0	0	0	0	5.4	2b
Patient 308	34	0	2	2	1	0	0	0	0	0	0	0	0	1	0	0	0	0	4.4	1
Patient 309	46	0	3	2	4	1	0	0	8	3	1	1	0	1	2	1	0	0	5.4	3
Patient 310	26	0	2	2	1	0	0	0	0	0	0	0	0	1	0	0	0	0	4.6	1
Patient 311	42	0	2	2	1	0	0	0	0	0	0	0	0	0	0	0	0	0	5.4	1
Patient 312	53	68	2	2	1	0	0	0	4	5	0	2	0	1	1	0	0	0	5.4	3
Patient 313	35	0	2	2	1	0	1	1	1	0	0	0	0	1	0	0	0	0	4.4	2a
Patient 314	52	0	2	2	1	0	0	0	1	2	0	0	0	1	1	0	0	0	5.4	2a
Patient 315	40	0	3	1	1	0	0	0	0	0	0	0	0	1	0	0	0	0	5.4	1
Patient 316	22	0	2	2	1	0	0	0	0	1	0	0	0	1	2	0	0	0	5.4	1
Patient 317	31	0	2	2	1	0	0	0	0	0	0	0	0	1	0	0	0	0	4.6	1
Patient 318	28	0	2	2	1	0	0	0	0	0	0	0	0	1	0	0	0	0	4.6	1
Patient 319	36	0	3	2	4	0	0	0	8	2	1	0	0	1	0	0	0	0	5.4	3
Patient 320	52	0	2	2	1	0	0	0	0	0	0	0	0	1	0	0	0	0	5.4	1
Patient 321	29	16	2	2	1	0	0	0	2	1	0	0	0	1	2	0	0	0	5.4	2a
Patient 322	55	0	3	2	4	0	0	0	8	2	1	0	0	1	0	1	0	0	5.4	3
Patient 323	47	0	3	3	4	0	0	0	8	4	1	1	0	1	0	0	0	0	5.4	3
Patient 324	26	0	2	2	1	0	0	0	0	0	0	0	0	1	0	0	0	0	4.6	1
Patient 325	31	0	2	2	1	0	0	0	1	1	0	0	0	1	2	0	0	0	5.4	2a
Patient 326	27	0	2	2	1	0	0	0	1	2	0	0	0	1	2	0	0	0	4.6	2a
Patient 327	44	0	3	2	1	0	0	0	2	1	0	0	0	1	2	0	0	0	4.6	2a
Patient 328	32	0	2	2	1	0	0	0	0	1	0	0	0	1	2	0	0	0	4.6	1
Patient 329	30	0	2	2	1	0	0	0	0	0	0	0	0	1	0	0	0	0	4.6	1
Patient 330	26	0	3	2	0	0	0	0	8	2	1	0	0	1	0	0	0	0	5.4	3
Patient 331	26	52	0	0	0	0	0	0	4	0	0	0	0	1	0	0	0	0	5.4	0
Patient 332	27	0	2	2	1	0	0	0	0	0	0	0	0	0	0	0	0	0	4.4	1
Patient 333	28	68	3	3	4	0	0	0	8	4	1	1	0	1	0	1	0	0	5.4	3
Patient 334	51	0	3	2	4	0	0	0	8	5	1	2	0	1	2	0	0	0	5.4	3
Patient 335	30	81	2	2	1	0	0	0	0	1	0	0	0	1	2	0	0	0	4.6	1
Patient 336	31	0	2	2	4	0	0	0	5	3	0	1	0	1	2	0	0	0	5.4	2b
Patient 337	33	0	2	2	1	0	0	1	2	0	0	0	0	1	1	0	0	0	5.4	2a
Patient 338	35	0	3	2	1	0	0	0	1	0	0	0	0	1	0	0	0	0	4.6	2a
Patient 339	35	0	4	2	4	0	0	0	8	2	1	0	0	1	0	1	0	0	5.4	3
Patient 340	28	0	2	2	1	0	0	0	0	1	0	0	0	1	1	0	0	0	4.4	1
Patient 341	34	0	3	3	4	0	0	0	7	5	1	2	0	1	2	1	0	0	5.4	3
Patient 342	23	0	2	2	1	0	0	0	0	0	0	0	0	1	0	0	0	0	4.6	1
Patient 343	30	0	2	2	1	0	0	0	2	2	0	0	0	1	3	0	0	0	4.6	2a
Patient 344	36	51	2	2	1	0	0	0	1	0	0	0	0	1	0	0	0	0	4.4	2a
Patient 345	55	0	3	2	4	0	0	0	8	4	1	1	0	1	3	0	0	0	5.4	3
Patient 346	48	0	2	2	1	0	0	0	1	1	0	0	0	1	2	0	0	0	4.6	2a
Patient 347	36	0	0	0	0	0	0	0	4	0	0	0	0	1	2	0	0	0	5.4	0
Patient 348	31	39/51	2	2	1	0	0	1	2	1	0	0	0	1	2	0	0	0	5	2a
Patient 349	50	0	3	2	4	0	0	0	8	5	1	2	0	1	1	1	0	0	5.4	3
Patient 350	43	0	2	2	1	0	0	0	1	0	0	0	0	1	0	0	0	0	5.4	2a
Patient 351	33	0	2	2	1	0	0	0	4	4	0	1	0	1	0	0	0	0	5.4	3
Patient 352	23	0	3	2	4	0	0	0	8	5	1	2	0	1	1	0	0	0	5	3
Patient 353	32	0	2	2	1	0	0	1	1	2	0	0	0	1	3	0	0	0	4.6	2a
Patient 354	42	0	2	2	1	0	0	1	1	0	0	0	0	1	0	0	0	0	5	2a
Patient 355	68	0	2	2	4	0	0	0	6	3	0	1	0	1	1	0	0	0	5.4	3
Patient 356	50	0	2	2	1	0	0	0	0	0	0	0	0	1	0	0	0	0	4.6	1
Patient 357	34	0	2	2	1	0	1	1	1	0	0	0	0	1	0	0	0	0	5.2	2a
Patient 358	33	0	2	2	1	0	0	0	1	0	0	0	0	0	0	0	0	0	5.2	2a
Patient 359	34	0	2	2	1	0	0	0	1	0	0	0	0	1	0	0	0	0	4.6	2a
Patient 360	49	0	2	2	1	0	0	0	0	0	0	0	0	1	0	0	0	0	5	1
Patient 361	23	HR	2	2	1	0	0	0	1	1	0	0	0	1	2	0	0	0	5.4	2a
Patient 362	23	0	3	2	1	0	0	0	2	3	0	1	0	0	1	0	0	0	5.4	2a
Patient 363	24	0	2	2	1	0	0	0	3	2	0	0	0	1	0	0	0	0	5.2	2b
Patient 364	45	58	2	2	1	0	0	0	0	0	0	0	0	1	0	0	0	0	5.4	1
Patient 365	25	0	2	2	4	0	0	0	6	4	0	1	0	1	3	0	0	0	5.4	3
Patient 366	29	0	2	2	1	0	0	0	2	0	0	0	0	1	0	0	0	0	4.6	2a
Patient 367	39	0	2	2	1	0	1	1	1	1	0	0	0	1	2	0	0	0	5.4	2a
Patient 368	58	0	2	2	4	0	0	0	5	8	0	3	0	1	3	0	0	0	5.4	3
Patient 369	31	0	3	2	1	0	0	0	0	1	0	0	0	1	2	0	0	0	4.2	1
Patient 370	30	0	2	2	1	0	0	0	2	0	0	0	0	1	2	0	0	0	5.2	2a
Patient 371	28	0	2	2	1	0	0	0	0	0	0	0	0	1	0	0	0	0	4.2	1
Patient 372	57	0	3	2	4	0	0	0	6	3	0	1	0	1	1	0	0	0	5.4	3
Patient 373	31	16	2	2	1	0	0	0	0	0	0	0	0	1	0	0	0	0	4.6	1
Patient 374	43	52	2	2	1	0	0	0	0	0	0	0	0	1	0	0	0	0	4.6	1
Patient 375	35	0	2	2	1	0	0	0	0	0	0	0	0	1	0	0	0	0	4.6	1
Patient 376	28	51/56/68	3	2	4	0	0	0	7	2	1	0	0	1	0	0	0	0	5.4	3
Patient 377	41	0	2	1	1	0	0	0	4	4	0	1	0	1	0	0	0	0	5.2	3
Patient 378	47	0	3	3	4	0	0	0	8	4	1	1	0	1	2	1	0	0	5.4	3
Patient 379	32	31	3	2	4	0	0	0	7	2	1	0	0	1	0	0	0	0	5.4	3
Patient 380	50	0	0	0	0	0	0	0	4	0	0	0	0	1	0	0	0	0	5.4	0
Patient 381	32	0	1	1	4	0	0	0	5	0	0	0	0	1	0	0	0	0	5.4	0
Patient 382	54	16	3	2	4	0	0	0	8	2	1	0	0	1	0	1	0	0	5.4	3
Patient 383	28	0	2	2	1	0	0	0	1	0	0	0	0	1	0	0	0	0	4.6	2a
Patient 384	45	0	2	2	1	0	1	1	0	1	0	0	0	1	2	0	0	0	4.6	1
Patient 385	24	0	2	2	1	0	0	0	0	1	0	0	0	1	2	0	0	0	5	1
Patient 386	30	39/58/59	2	2	1	0	0	0	0	0	0	0	0	1	0	0	0	0	5.4	1
Patient 387	27	HR	2	2	1	0	0	0	2	5	0	2	0	1	2	0	0	0	5.4	2a
Patient 388	25	0	2	2	1	0	0	0	2	0	0	0	0	1	0	0	0	0	5.4	2a
Patient 389	34	56	0	0	0	0	0	0	4	0	0	0	0	1	0	0	0	0	5.4	0
Patient 390	38	0	2	2	1	0	0	0	0	1	0	0	0	1	2	0	0	0	5.2	1
Patient 391	29	0	2	2	1	0	0	1	0	0	0	0	0	1	0	0	0	0	5.4	1
Patient 392	21	0	2	2	1	0	0	0	0	0	0	0	0	1	0	0	0	0	4.6	1
Patient 393	19	0	2	2	1	0	0	0	0	0	0	0	0	1	3	0	0	0	5.4	1
Patient 394	28	0	1	1	1	0	0	0	4	0	0	0	0	1	0	0	0	0	5.4	0
Patient 395	24	58	3	2	4	0	0	0	8	4	1	1	0	1	0	0	0	0	5.4	3
Patient 396	39	0	2	2	1	0	0	0	0	0	0	0	0	1	0	0	0	0	5.4	1
Patient 397	52	0	3	2	4	0	0	0	6	2	0	0	0	1	0	0	0	0	5.4	2b
Patient 398	53	16	2	2	1	0	0	0	0	0	0	0	0	1	0	0	0	0	4.4	1
Patient 399	39	0	2	2	1	1	0	0	4	6	0	2	0	1	3	0	0	0	5.4	3
Patient 400	36	0	2	2	1	0	0	0	0	1	0	0	0	1	2	0	0	0	4.6	1
Patient 401	50	0	3	2	1	0	0	0	2	1	0	0	0	1	2	0	0	0	5.4	2a
Patient 402	32	0	3	2	4	0	0	0	7	4	1	1	0	1	3	0	0	0	5.4	3
Patient 403	35	35/59	2	2	1	0	0	0	0	0	0	0	0	1	0	0	0	0	4.4	1
Patient 404	41	0	3	2	4	1	0	0	7	4	1	1	0	1	1	0	0	0	5.4	3
Patient 405	50	0	3	2	4	0	0	0	5	2	0	0	0	1	1	0	0	0	5.4	2b
Patient 406	29	0	2	2	4	0	0	0	6	4	0	1	0	1	0	0	0	0	5.4	3
Patient 407	33	0	2	2	1	0	0	1	0	1	0	0	0	1	2	0	0	0	5.4	1
Patient 408	32	66	2	2	1	0	0	0	2	1	0	0	0	1	2	0	0	0	5.4	2a
Patient 409	29	0	3	2	4	0	0	0	4	2	0	0	0	1	2	0	0	0	5.4	2b
Patient 410	27	0	2	2	1	0	0	0	0	0	0	0	0	1	0	0	0	0	5.4	1
Patient 411	53	0	2	2	1	0	0	0	0	0	0	0	0	1	0	0	0	0	5.4	1
Patient 412	33	0	3	2	4	0	1	1	6	1	0	0	0	1	1	0	0	0	5.4	2b
Patient 413	34	HR	3	2	4	0	0	0	8	4	1	1	0	1	0	0	0	0	5.4	3
Patient 414	50	0	3	2	1	0	0	0	0	0	0	0	0	1	0	0	0	0	4.4	1
Patient 415	46	0	3	2	4	0	0	0	8	4	1	1	0	1	0	1	0	0	5	3
Patient 416	26	0	2	2	1	0	0	1	1	1	0	0	0	1	2	0	0	0	4.6	2a
Patient 417	31	0	2	2	1	0	0	0	0	0	0	0	0	1	0	0	0	0	4.4	1
Patient 418	48	0	2	2	1	0	0	0	0	2	0	0	0	1	3	0	0	0	4.6	1
Patient 419	61	0	2	2	1	0	0	0	1	2	0	0	0	1	2	0	0	0	5.4	2a
Patient 420	34	0	3	2	4	0	0	0	5	1	0	0	0	1	0	0	0	0	4.6	2b
Patient 421	24	0	2	2	1	0	1	1	0	1	0	0	0	1	2	0	0	1	4	1
Patient 422	35	0	3	2	1	0	0	0	1	0	0	0	0	1	0	0	0	0	5.4	2a
Patient 423	27	39/68	2	2	1	0	0	0	1	0	0	0	0	1	0	0	0	0	4.6	2a
Patient 424	52	0	2	2	1	0	0	0	2	0	0	0	0	1	0	0	0	0	5.4	2a
Patient 425	30	0	2	2	1	0	0	0	3	1	0	0	0	1	2	0	0	0	5.4	2a
Patient 426	52	0	2	2	1	0	0	0	0	0	0	0	0	1	1	0	0	0	4.6	1
Patient 427	36	0	2	2	1	0	0	0	0	0	0	0	0	1	0	0	0	0	4.2	1
Patient 428	31	0	2	2	1	0	1	1	2	1	0	0	0	1	2	0	0	1	5	2a
Patient 429	33	0	2	2	1	0	0	0	4	4	0	1	0	1	0	0	0	0	5.4	3
Patient 430	25	0	2	2	1	0	0	0	0	1	0	0	0	1	2	0	0	0	5.4	1
Patient 431	26	0	2	2	1	0	1	1	0	1	0	0	0	1	2	0	0	0	4.4	1
Patient 432	30	0	2	2	1	0	0	0	0	0	0	0	0	0	0	0	0	0	4.6	1
Patient 433	28	0	2	2	1	0	0	0	0	0	0	0	0	1	0	0	0	0	4.6	1
Patient 434	36	52	2	2	1	0	0	0	0	0	0	0	0	1	0	0	0	0	4.4	1
Patient 435	30	0	0	0	0	0	0	0	4	0	0	0	0	1	0	0	0	0	5.4	0
Patient 436	64	0	0	0	0	0	0	0	4	0	0	0	0	1	1	0	0	0	5.4	0
Patient 437	25	0	2	2	1	0	0	0	0	1	0	0	0	1	2	0	0	0	5.4	1
Patient 438	31	0	3	2	4	0	0	0	8	3	1	1	0	1	2	0	0	0	4.6	3
Patient 439	33	0	2	2	1	0	1	1	0	1	0	0	0	1	2	0	0	0	4.4	1
Patient 440	64	16	2	2	1	0	0	0	2	0	0	0	0	1	0	0	0	0	5.4	2a
Patient 441	40	0	3	1	1	0	0	0	0	1	0	0	0	1	2	0	0	0	4.4	1
Patient 442	29	0	2	2	1	0	0	0	4	4	0	1	0	1	0	0	0	0	5.4	3
Patient 443	34	0	2	2	1	0	0	0	0	1	0	0	0	1	2	0	0	0	4.6	1
Patient 444	40	0	2	2	1	0	0	0	2	1	0	0	0	1	2	0	0	0	5.4	2a
Patient 445	50	0	2	2	1	0	0	0	0	0	0	0	0	1	0	0	0	0	4.4	1
Patient 446	37	16	2	2	1	0	0	0	0	0	0	0	0	1	0	0	0	0	4.4	1
Patient 447	38	31	3	2	4	0	0	0	8	4	1	1	0	1	0	1	0	0	5.4	3
Patient 448	25	0	2	2	1	0	0	0	0	0	0	0	0	1	0	0	0	0	4.4	1
Patient 449	50	HR	2	2	1	0	0	0	2	0	0	0	0	1	0	0	0	0	5.4	2a
Patient 450	31	0	2	2	1	0	0	0	0	1	0	0	0	1	2	0	0	0	4.2	1
Patient 451	28	0	2	2	1	0	1	1	0	0	0	0	0	1	0	0	0	0	5.4	1
Patient 452	43	0	2	2	1	0	1	1	0	0	0	0	0	1	0	0	0	0	4.4	1
Patient 453	29	0	2	2	1	0	0	0	0	0	0	0	0	1	0	0	0	0	4.4	1
Patient 454	25	18/68	3	2	4	0	0	0	7	2	1	0	0	1	0	0	0	0	5.4	3
Patient 455	32	0	2	2	1	0	0	0	0	1	0	0	0	1	2	0	0	0	5.4	1
Patient 456	49	0	2	2	1	1	0	0	6	6	0	2	0	1	3	0	0	0	5.2	3
Patient 457	30	51/42	2	2	1	0	0	0	1	1	0	0	0	1	2	0	0	0	5.4	2a
Patient 458	49	0	3	2	4	0	1	1	8	4	1	1	0	1	0	0	0	0	5.4	3
Patient 459	37	0	2	2	1	0	0	0	2	0	0	0	0	1	0	0	0	0	5.2	2a
Patient 460	44	0	2	2	1	0	0	0	0	0	0	0	0	1	0	0	0	0	4.4	1
Patient 461	33	18/45	2	2	1	0	0	0	0	0	0	0	0	1	0	0	0	0	4.6	1
Patient 462	40	0	2	2	1	0	0	0	0	0	0	0	0	0	0	0	0	0	4.4	1
Patient 463	63	0	3	2	4	0	0	0	8	6	1	2	0	1	0	0	0	0	5.4	3
Patient 464	38	0	3	2	4	0	0	1	7	2	1	0	0	1	0	0	0	0	5.4	3
Patient 465	26	0	2	2	1	0	0	0	2	2	0	0	0	1	3	0	0	0	5.4	2a
Patient 466	33	0	2	2	1	0	1	1	2	1	0	0	0	1	2	0	0	0	4.6	2a
Patient 467	27	0	2	2	1	0	1	1	0	0	0	0	0	1	0	0	0	0	4.6	1
Patient 468	39	0	2	2	1	0	0	0	1	0	0	0	0	1	0	0	0	0	4.6	2a
Patient 469	34	58	3	2	4	0	0	0	6	2	0	0	0	1	2	0	0	0	5.4	2b
Patient 470	39	58	2	2	1	0	0	0	0	0	0	0	0	1	0	0	0	0	5.4	1
Patient 471	25	51/56/58/11	3	2	4	0	0	0	8	2	1	0	0	1	0	1	0	0	5.4	3
Patient 472	33	16	3	2	1	0	0	0	1	1	0	0	0	1	0	0	0	0	5.2	2a
Patient 473	49	58	2	2	1	0	0	0	0	0	0	0	0	1	0	0	0	0	4.2	1
Patient 474	44	0	2	2	1	0	0	0	0	1	0	0	0	1	2	0	0	0	4.8	1
Patient 475	51	0	2	2	1	0	0	1	2	1	0	0	0	1	2	0	0	0	5.2	2a
Patient 476	32	0	3	2	4	0	1	1	5	2	0	0	0	1	0	0	0	0	5.4	2b
Patient 477	24	0	2	2	1	0	1	1	0	1	0	0	0	1	2	0	0	0	5.4	1
Patient 478	58	0	3	2	4	0	0	0	8	6	1	2	0	1	3	1	0	0	5.4	3
Patient 479	21	31	3	1	1	0	0	0	0	0	0	0	0	1	0	0	0	0	4	1
Patient 480	29	0	2	2	1	0	0	0	0	1	0	0	0	1	2	0	0	0	4.6	1
Patient 481	37	0	2	2	1	0	0	0	0	0	0	0	0	1	0	0	0	0	5.4	1
Patient 482	33	0	2	2	1	0	0	0	0	1	0	0	0	1	2	0	0	0	4.6	1
Patient 483	23	0	2	2	1	0	0	0	0	1	0	0	0	1	2	0	0	0	4.6	1
Patient 484	32	0	2	2	1	0	0	0	1	0	0	0	0	0	0	0	0	0	5.2	2a
Patient 485	48	0	2	2	1	0	0	0	0	3	0	1	0	1	3	1	0	0	5.4	1
Patient 486	31	0	2	2	1	0	0	0	0	1	0	0	0	1	2	0	0	0	5	1
Patient 487	26	16	3	2	4	0	0	0	8	4	1	1	0	1	0	0	0	0	4.6	3
Patient 488	43	0	3	2	4	0	0	0	7	2	1	0	0	1	0	0	0	0	5.4	3
Patient 489	31	0	2	2	1	0	0	0	0	1	0	0	0	1	0	0	0	0	5.4	1
Patient 490	33	0	2	2	1	0	0	0	2	4	0	1	0	1	0	0	0	0	5.4	2b
Patient 491	40	0	2	2	1	0	0	0	6	5	0	2	0	1	2	0	0	0	5.2	3
Patient 492	36	0	2	2	1	0	0	0	0	2	0	0	0	1	3	0	0	0	4.6	1
Patient 493	37	0	2	2	1	0	0	0	2	2	0	0	0	1	3	0	0	0	5.4	2a
Patient 494	27	0	4	2	4	0	0	0	6	3	0	1	0	1	0	0	0	0	5.4	3
Patient 495	33	0	2	2	1	0	0	1	0	1	0	0	0	1	2	0	0	0	5.4	1
Patient 496	31	0	2	2	1	0	0	0	0	0	0	0	0	0	0	0	0	0	4.6	1
Patient 497	38	0	2	2	1	0	0	0	0	0	0	0	0	1	0	0	0	0	4.6	1
Patient 498	35	0	2	2	1	0	0	0	0	0	0	0	0	1	0	0	0	0	5.2	1
Patient 499	35	0	3	2	4	0	0	0	7	2	1	0	0	1	0	0	0	0	5.4	3
Patient 500	61	0	3	2	4	0	0	0	7	5	1	2	0	1	2	1	0	0	5.2	3
Patient 501	46	0	2	2	1	0	0	0	0	1	0	0	0	1	2	0	0	0	4.4	1
Patient 502	48	0	3	2	4	0	0	0	8	2	1	0	0	1	0	0	0	0	5.4	3
Patient 503	45	0	2	2	1	0	0	0	0	0	0	0	0	1	0	0	0	0	4.6	1
Patient 504	29	0	2	2	1	0	0	0	2	1	0	0	0	1	2	0	0	0	5.4	2a
Patient 505	42	0	4	2	4	0	0	0	8	3	1	1	0	1	2	1	0	0	5.4	3
Patient 506	42	0	2	2	1	0	0	0	0	0	0	0	0	1	0	0	0	0	5.4	1
Patient 507	33	0	2	2	1	0	0	0	0	1	0	0	0	1	2	0	0	0	4.6	1
Patient 508	57	0	0	0	0	0	0	0	4	0	0	0	0	1	0	0	0	0	5.4	0
Patient 509	22	0	2	2	1	0	1	1	3	1	0	0	0	1	2	0	0	0	5.4	2a
Patient 510	39	58	3	2	4	0	0	0	7	2	1	0	0	1	0	0	0	0	5.4	3
Patient 511	33	0	2	2	4	0	0	0	7	4	1	1	0	1	1	0	0	0	5.4	3
Patient 512	29	0	2	2	4	0	0	0	6	3	0	1	0	1	1	1	0	0	5.2	3
Patient 513	47	0	2	2	1	0	0	0	2	0	0	0	0	1	0	0	0	0	4.6	2a
Patient 514	42	0	2	2	1	0	0	0	0	0	0	0	0	1	0	0	0	0	5.2	1
Patient 515	33	0	2	2	1	0	0	0	0	0	0	0	0	1	0	0	0	0	4.6	1
Patient 516	21	0	2	2	1	0	0	0	1	0	0	0	0	1	0	0	0	0	4.6	1
Patient 517	27	0	2	2	1	0	0	0	0	0	0	0	0	1	0	0	0	0	4.4	1
Patient 518	53	0	0	0	0	0	0	0	4	0	0	0	0	1	0	0	0	0	5.4	0
Patient 519	27	52	3	2	4	0	0	0	5	1	0	0	0	1	1	0	0	0	5.4	2b
Patient 520	62	0	4	2	4	0	0	0	8	6	1	2	0	1	0	1	0	0	5.4	3
Patient 521	33	18/58	2	2	1	0	0	0	2	5	0	2	0	1	2	0	0	0	5.4	2a
Patient 522	23	18	2	2	1	0	0	0	1	1	0	0	0	1	2	0	0	0	5	2a
Patient 523	27	0	2	2	1	0	0	0	1	0	0	0	0	1	0	0	0	0	5.4	2a
Patient 524	55	0	3	2	4	0	0	0	8	6	1	2	0	1	0	0	0	0	5.4	3
Patient 525	29	0	2	2	1	0	0	0	0	0	0	0	0	1	0	0	0	0	5.4	1
Patient 526	43	0	2	2	1	0	0	0	0	0	0	0	0	1	0	0	0	0	5.4	1
Patient 527	42	0	2	2	1	0	0	0	2	1	0	0	0	1	2	0	0	0	5.4	2a
Patient 528	35	0	2	2	1	0	0	0	1	1	0	0	0	1	2	0	0	0	5	2a
Patient 529	40	0	2	2	1	0	0	0	0	0	0	0	0	1	0	0	0	0	5.4	1
Patient 530	45	0	4	2	4	0	0	0	8	4	1	1	0	1	2	0	0	0	5.4	3
Patient 531	31	0	2	2	1	0	0	0	1	0	0	0	0	1	0	0	0	0	5.4	2a
Patient 532	34	0	2	2	1	0	0	0	2	0	0	0	0	1	0	0	0	0	5.4	2a
Patient 533	32	58	2	2	4	0	1	1	5	2	0	0	0	1	2	0	0	0	5.4	2b
Patient 534	26	0	2	2	1	0	0	1	2	0	0	0	0	1	0	0	0	0	5.4	2a
Patient 535	26	0	2	2	1	0	0	0	0	0	0	0	0	1	0	0	0	0	4.6	1
Patient 536	22	0	2	2	1	0	0	0	0	0	0	0	0	1	0	0	0	0	4.6	1
Patient 537	50	0	3	2	4	0	0	0	4	3	0	1	0	1	3	0	0	0	5.4	2b
Patient 538	29	0	3	2	4	0	0	0	6	1	0	0	0	1	0	0	0	0	5.4	2b
Patient 539	34	0	2	2	1	0	0	0	0	0	0	0	0	0	0	0	0	0	4.4	1
Patient 540	32	16/58/81	2	2	1	0	0	1	1	0	0	0	0	1	0	0	0	0	5.4	2a
Patient 541	54	0	3	2	4	0	0	0	5	3	0	1	0	1	3	0	0	0	5.2	2b
Patient 542	26	0	3	2	4	0	1	1	7	4	1	1	0	1	0	1	0	0	5.4	3
Patient 543	35	0	2	2	1	0	0	0	2	0	0	0	0	1	1	0	0	0	5.2	2a
Patient 544	61	52	0	0	0	0	0	0	4	0	0	0	0	1	0	0	0	0	5.4	0
Patient 545	30	0	2	2	1	0	0	0	0	0	0	0	0	1	0	0	0	0	4.6	1
Patient 546	35	0	2	2	1	0	0	0	3	2	0	0	0	1	2	0	0	0	5.4	2a
Patient 547	41	0	2	2	1	0	0	1	0	0	0	0	0	1	0	0	0	0	4.6	1
Patient 548	26	0	2	2	1	0	0	0	1	0	0	0	0	1	0	0	0	0	5.4	2a
Patient 549	21	0	3	2	4	0	0	0	6	3	0	1	0	1	3	0	0	0	5.4	2b
Patient 550	44	0	3	2	4	0	1	1	6	2	0	0	0	1	0	1	0	0	5.4	2b
Patient 551	32	0	2	2	1	0	0	0	1	0	0	0	0	1	0	0	0	0	4.6	2a
Patient 552	25	39	2	2	1	0	0	0	0	0	0	0	0	1	1	0	0	0	4.4	1
Patient 553	30	0	2	2	1	0	0	0	1	1	0	0	0	1	2	0	0	0	5.4	2a
Patient 554	47	0	3	2	4	0	0	0	8	2	1	0	0	1	0	0	0	0	5.4	3
Patient 555	22	16	2	2	1	0	0	1	0	0	0	0	0	1	0	0	0	0	5.4	1
Patient 556	23	HR	2	2	1	0	1	1	2	1	0	0	0	1	2	0	0	0	5.4	2a
Patient 557	44	0	2	2	1	0	0	0	0	1	0	0	0	1	2	0	0	0	5	1
Patient 558	30	66	2	2	1	0	0	0	0	0	0	0	0	1	0	0	0	0	4.6	1
Patient 559	51	0	2	2	1	0	1	1	1	0	0	0	0	1	0	0	0	0	4.6	2a
Patient 560	35	0	2	2	1	0	0	0	2	1	0	0	0	1	2	0	0	0	5.4	2a
Patient 561	39	0	2	2	1	0	0	1	2	0	0	0	0	1	0	0	0	0	4.6	2a
Patient 562	45	0	3	2	1	0	0	1	3	1	0	0	0	1	2	0	0	0	5.4	2a
Patient 563	40	0	2	2	1	0	0	0	0	0	0	0	0	1	0	0	0	0	5.4	1
Patient 564	53	0	2	2	1	0	0	0	0	0	0	0	0	1	0	0	0	0	4.6	1
Patient 565	55	0	3	2	4	0	0	0	7	6	1	2	0	1	1	0	0	0	5.4	3
Patient 566	24	16	2	2	1	0	0	0	0	0	0	0	0	1	1	0	0	0	4.4	1
Patient 567	35	0	2	2	1	0	0	0	0	0	0	0	0	1	0	0	0	0	4.2	1
Patient 568	28	0	2	2	1	0	0	0	1	0	0	0	0	1	0	0	0	0	5.4	2a
Patient 569	35	16	2	2	1	0	0	0	2	0	0	0	0	1	0	0	0	0	4.6	2a
Patient 570	42	39	3	2	4	0	0	0	5	1	0	0	0	1	0	0	0	0	5.2	2b
Patient 571	31	0	2	2	1	0	0	0	0	0	0	0	0	1	0	0	0	0	5.4	1
Patient 572	57	0	0	0	0	0	0	0	4	0	0	0	0	1	1	0	0	0	5.4	0
Patient 573	45	0	2	2	1	0	0	0	3	1	0	0	0	1	2	0	0	0	4.6	2a
Patient 574	28	0	2	2	1	0	0	0	0	0	0	0	0	1	0	0	0	0	5	1
Patient 575	46	56	3	2	4	0	0	0	9	4	1	1	0	1	1	1	0	0	5	3
Patient 576	18	0	2	2	1	0	0	0	0	0	0	0	0	1	0	0	0	0	5.2	1
Patient 577	28	0	2	2	1	0	0	0	1	0	0	0	0	1	1	0	0	0	4.4	2a
Patient 578	53	0	3	2	4	0	0	0	7	4	1	1	0	1	2	0	0	0	5.4	3
Patient 579	47	0	3	2	1	0	0	0	0	0	0	0	0	1	0	0	0	0	4.6	1
Patient 580	32	0	3	2	4	0	0	0	8	4	1	1	0	1	0	1	0	0	5.2	3
Patient 581	38	0	2	2	1	0	0	0	2	0	0	0	0	1	0	0	0	0	4.6	2a
Patient 582	44	0	3	2	4	0	0	0	8	5	1	2	0	1	3	0	0	0	5.4	3
Patient 583	41	0	2	2	1	0	0	0	4	4	0	1	0	1	0	0	0	0	5.4	3
Patient 584	58	0	2	2	1	0	0	0	2	3	0	1	0	1	2	0	0	0	5.4	2a
Patient 585	40	0	2	2	1	0	1	1	0	0	0	0	0	1	0	0	0	0	5.2	1
Patient 586	52	0	2	2	1	0	0	1	1	1	0	0	0	1	2	0	0	0	5.4	2a
Patient 587	33	0	3	2	4	0	0	0	6	2	0	0	0	1	2	0	0	0	5.4	2b
Patient 588	53	0	2	2	1	0	0	0	4	7	0	3	0	1	2	0	0	0	5.4	3
Patient 589	38	0	3	2	4	1	0	0	8	6	1	2	0	1	1	1	0	0	5.4	3
Patient 590	49	68	2	2	1	0	0	0	2	0	0	0	0	1	0	0	0	0	4.6	2a
Patient 591	44	0	2	2	1	0	0	0	1	0	0	0	0	1	0	0	0	0	5.4	2a
Patient 592	32	0	2	2	1	0	0	0	2	0	0	0	0	1	0	0	0	0	4.4	2a
Patient 593	25	0	2	2	4	0	0	0	5	3	0	1	0	1	1	1	0	0	5.4	2b
Patient 594	35	0	2	2	1	0	0	1	0	0	0	0	0	1	0	0	0	0	4.6	1
Patient 595	28	0	2	2	1	0	0	0	4	5	0	2	0	1	2	0	0	0	5.4	3
Patient 596	29	0	2	2	1	0	0	0	0	0	0	0	0	1	0	0	0	0	4.6	1
Patient 597	47	0	3	2	4	0	0	1	6	1	0	0	0	1	0	0	0	0	5.4	2b
Patient 598	36	0	2	2	1	0	0	0	0	0	0	0	0	1	0	0	0	0	4.6	1
Patient 599	31	0	3	2	4	0	1	1	6	2	0	0	0	1	2	0	0	0	5.4	2b
Patient 600	44	0	2	2	1	0	1	1	2	0	0	0	0	1	0	0	0	0	4.6	2a
Patient 601	47	0	2	2	1	0	1	1	2	1	0	0	0	1	2	0	0	0	5.4	2a
Patient 602	26	0	2	2	1	0	0	0	0	1	0	0	0	1	2	0	0	0	4.2	1
Patient 603	42	16/68	3	2	4	0	0	0	8	2	1	0	0	1	1	0	0	0	5.4	3
Patient 604	23	0	3	2	4	0	0	0	8	6	1	2	0	1	3	0	0	0	5.2	3
Patient 605	28	0	2	2	1	0	0	0	0	1	0	0	0	1	2	0	0	0	5.4	1
Patient 606	29	0	2	2	1	0	0	0	0	0	0	0	0	1	0	0	0	0	5.4	1
Patient 607	25	0	2	2	1	0	0	0	1	0	0	0	0	1	0	0	0	0	4.6	2a
Patient 608	28	0	3	2	4	0	0	0	6	1	0	0	0	1	1	0	0	0	5.4	2b
Patient 609	27	0	2	2	1	0	0	0	0	1	0	0	0	1	2	0	0	0	4.4	2a
Patient 610	51	0	3	1	1	0	0	0	0	0	0	0	0	1	0	0	0	0	4.6	1
Patient 611	32	0	3	2	1	0	1	1	1	2	0	0	0	1	3	0	0	0	5.2	2a
Patient 612	32	0	2	2	1	0	0	0	0	0	0	0	0	1	0	0	0	0	5.4	1
Patient 613	48	0	3	2	1	0	0	0	4	5	0	2	0	1	2	0	0	0	5.4	3
Patient 614	47	0	2	1	1	0	0	0	0	0	0	0	0	0	0	0	0	0	5	1
Patient 615	34	0	2	1	1	0	0	0	1	0	0	0	0	1	0	0	0	0	5	1
Patient 616	31	0	2	2	1	0	0	0	0	0	0	0	0	1	0	0	0	0	4.4	1
Patient 617	34	0	2	2	1	0	1	1	2	2	0	0	0	1	1	0	0	0	4.6	2a
Patient 618	32	0	3	2	4	0	0	0	6	3	0	1	0	1	2	0	0	0	5.4	2b
Patient 619	47	0	3	2	4	0	0	0	5	1	0	0	0	1	0	0	0	0	5.4	2b
Patient 620	23	0	3	2	1	0	0	0	2	0	0	0	0	1	0	0	0	0	4.4	2a
Patient 621	29	0	3	1	1	0	0	0	0	0	0	0	0	1	0	0	0	0	4.4	1
Patient 622	44	0	2	2	1	0	0	0	2	3	0	1	0	0	3	0	0	0	4.6	2a
Patient 623	31	0	2	2	1	0	0	0	1	1	0	0	0	1	3	0	0	0	5.4	2a
Patient 624	35	0	2	2	1	1	0	0	4	6	0	2	0	1	3	0	0	0	5.4	3
Patient 625	29	16	2	2	1	0	1	1	2	1	0	0	0	1	2	0	0	0	5.2	2a
Patient 626	24	0	2	1	1	0	0	0	1	0	0	0	0	1	0	0	0	0	5.4	2a
Patient 627	27	0	2	1	1	0	0	0	1	1	0	0	0	1	2	0	0	0	4.6	1
Patient 628	35	0	0	0	0	0	0	0	4	0	0	0	0	1	0	0	0	0	5.4	0
Patient 629	45	HR	3	2	4	0	0	0	8	3	1	1	0	1	2	1	0	0	5	3
Patient 630	51	18/31	2	2	1	0	0	0	1	0	0	0	0	1	0	0	0	0	4.6	1
Patient 631	35	0	2	2	4	0	0	0	5	2	0	0	0	1	2	0	0	0	5.4	2b
Patient 632	52	0	2	2	1	0	0	0	1	0	0	0	0	0	0	0	0	0	5	2a
Patient 633	31	0	2	2	4	0	0	0	5	1	0	0	0	1	0	0	0	0	4.6	2b
Patient 634	57	51	3	2	4	0	0	0	5	2	0	0	0	1	1	0	0	0	5.4	3
Patient 635	32	0	2	2	4	0	1	1	6	1	0	0	0	1	0	0	0	0	5.4	2b
Patient 636	25	0	3	2	4	0	0	1	6	2	0	0	0	1	2	0	0	0	5.2	2b
Patient 637	33	0	2	2	1	0	0	0	3	3	0	1	0	1	3	0	0	0	5.4	2a
Patient 638	47	0	2	2	1	0	0	0	1	0	0	0	0	1	0	0	0	0	5.4	2a
Patient 639	27	0	3	1	1	0	1	1	0	1	0	0	0	1	2	0	0	0	4.4	1
Patient 640	26	0	3	2	4	0	0	0	6	1	0	0	0	1	0	0	0	0	5.4	2b
Patient 641	43	0	3	1	1	0	0	0	0	0	0	0	0	1	0	0	0	0	4.4	1
Patient 642	39	0	4	2	4	0	0	0	7	4	1	1	0	1	1	1	0	0	5.4	3
Patient 643	31	0	2	2	1	0	0	0	0	0	0	0	0	1	0	0	0	0	5	1
Patient 644	29	0	2	2	1	0	0	0	1	1	0	0	0	1	2	0	0	0	5.4	2a
Patient 645	34	0	2	2	1	0	0	0	2	0	0	0	0	1	1	0	0	0	4.6	2a
Patient 646	23	0	2	2	1	0	0	0	0	0	0	0	0	0	0	0	0	0	4.6	1
Patient 647	47	0	2	2	1	0	0	0	1	0	0	0	0	1	0	0	0	0	4.6	2a
Patient 648	32	51	2	2	1	0	0	0	0	1	0	0	0	1	2	0	0	0	4.6	1
Patient 649	52	0	3	2	4	0	0	1	6	1	0	0	0	1	0	0	0	0	5.4	2b
Patient 650	26	0	2	2	1	0	0	0	0	0	0	0	0	1	0	0	0	0	4.4	1
Patient 651	52	0	2	2	1	0	0	0	1	4	0	1	0	1	0	0	0	0	5.4	2a
Patient 652	49	0	3	2	1	0	0	0	2	1	0	0	0	1	2	0	0	0	5	2a
Patient 653	45	0	2	2	1	0	0	0	1	0	0	0	0	1	0	0	0	0	4.6	2a
Patient 654	57	0	3	2	4	0	0	0	8	2	1	0	0	1	0	0	0	0	5.4	3
Patient 655	31	0	2	2	1	0	0	0	2	1	0	0	0	1	2	0	0	0	5.4	2a
Patient 656	26	HR	2	2	1	0	0	0	0	0	0	0	0	1	0	0	0	0	4.6	1
Patient 657	55	0	3	2	4	0	0	0	8	4	1	1	0	1	0	0	0	0	5.4	3
Patient 658	36	0	3	2	1	0	0	0	2	1	0	0	0	1	2	0	0	0	4.6	2a
Patient 659	31	51/59	3	2	1	0	0	0	0	0	0	0	0	1	0	0	0	0	4.6	1
Patient 660	51	0	3	2	4	0	0	0	8	3	1	1	0	1	2	0	0	0	5.4	3
Patient 661	25	0	2	2	1	0	0	0	0	0	0	0	0	1	0	0	0	0	4.6	1
Patient 662	31	0	4	2	4	0	0	0	8	3	1	1	0	1	1	1	0	0	5.4	3
Patient 663	44	0	2	2	1	0	0	0	0	0	0	0	0	1	0	0	0	0	4.6	1
Patient 664	60	16/52/6	2	2	1	0	0	1	2	1	0	0	0	1	2	0	0	0	5.2	2a
Patient 665	20	18/45	2	2	1	0	0	0	0	0	0	0	0	1	0	0	0	0	4.6	1
Patient 666	25	0	2	2	1	0	0	0	0	1	0	0	0	1	2	0	0	0	4.6	1
Patient 667	48	53/68	2	2	4	0	0	0	5	1	0	0	0	1	0	0	0	0	5.4	2b
Patient 668	22	0	3	2	4	0	0	0	8	2	1	0	0	1	0	0	0	0	5	3
Patient 669	44	0	3	2	1	0	0	0	1	0	0	0	0	1	0	0	0	0	5.4	2a
Patient 670	54	0	2	2	1	0	0	0	1	0	0	0	0	1	1	0	0	0	4.4	2a
Patient 671	45	0	2	2	1	0	0	0	0	1	0	0	0	1	2	0	0	0	5.4	1
Patient 672	30	0	3	2	1	0	0	0	0	1	0	0	0	1	2	0	0	0	4.4	1
Patient 673	51	0	2	2	1	0	0	0	2	2	0	0	0	1	1	0	0	0	5.4	2a
Patient 674	45	18	3	2	4	0	0	0	8	2	1	0	0	1	0	0	0	0	5.2	3
Patient 675	31	0	3	2	4	0	0	0	8	7	1	3	0	1	1	0	0	0	5.4	3
Patient 676	30	0	3	2	1	0	0	0	0	0	0	0	0	1	0	0	0	0	4.4	1
Patient 677	44	0	2	2	1	0	0	0	0	0	0	0	0	1	0	0	0	0	4.6	1
Patient 678	42	0	2	2	1	0	1	1	1	0	0	0	0	1	0	0	0	0	5.2	2a
Patient 679	22	0	2	2	1	0	0	0	2	0	0	0	0	1	0	0	0	0	4.6	2a
Patient 680	39	16	3	3	4	0	0	0	10	4	1	1	0	1	0	1	0	0	5.4	3
Patient 681	29	0	2	2	1	0	0	0	0	0	0	0	0	1	0	0	0	0	4.6	1
Patient 682	39	HR	2	2	1	0	0	0	0	1	0	0	0	1	2	0	0	0	4.4	1
Patient 683	35	0	2	2	1	0	0	0	1	1	0	0	0	1	2	0	0	0	5.4	2a
Patient 684	26	0	0	0	0	0	0	0	4	0	0	0	0	1	2	0	0	0	5.4	0
Patient 685	34	0	2	2	1	0	0	0	0	1	0	0	0	1	0	0	0	0	4.6	1
Patient 686	37	0	2	2	1	0	0	0	0	1	0	0	0	1	2	0	0	0	5.4	1
Patient 687	37	HR	2	2	4	0	0	0	5	4	0	1	0	1	3	0	0	0	5.4	2b
Patient 688	51	0	2	2	1	0	0	0	0	0	0	0	0	1	0	0	0	0	4.4	1
Patient 689	25	0	3	2	1	0	0	0	2	0	0	0	0	1	0	0	0	0	5.4	2a
Patient 690	26	0	2	2	1	0	0	0	0	1	0	0	0	1	2	0	0	0	5.4	1
Patient 691	48	26/73/82	2	2	1	0	0	0	0	0	0	0	0	1	0	0	0	0	4.2	1
Patient 692	31	0	3	2	1	0	0	0	2	1	0	0	0	1	2	0	0	0	5.4	2a
Patient 693	31	16	2	2	1	0	0	0	1	1	0	0	0	1	2	0	0	0	4.6	2a
Patient 694	36	HR	3	2	4	1	0	0	8	4	1	1	0	1	3	0	0	0	5.4	3
Patient 695	31	0	2	2	1	0	0	0	0	0	0	0	0	1	0	0	0	0	4.6	1
Patient 696	38	0	2	2	1	0	1	1	4	4	0	1	0	1	0	0	0	0	5.2	3
Patient 697	53	0	3	1	1	0	0	0	0	1	0	0	0	1	2	0	0	0	4.6	1
Patient 698	47	0	2	2	1	0	0	0	0	0	0	0	0	1	0	0	0	0	4.6	1
Patient 699	35	0	2	2	1	0	0	0	0	1	0	0	0	1	2	0	0	0	4.6	1
Patient 700	22	0	2	2	1	0	0	0	1	0	0	0	0	1	0	0	0	0	4.6	2a
Patient 701	33	0	2	2	1	0	1	1	2	1	0	0	0	1	2	0	0	0	5.2	2a
Patient 702	62	HR	2	2	1	0	0	0	0	0	0	0	0	1	0	0	0	0	5.4	1
Patient 703	25	16	3	2	4	0	0	0	5	1	0	0	0	1	0	0	0	0	5.2	2b
Patient 704	26	0	2	2	1	0	0	0	0	0	0	0	0	1	0	0	0	0	4.6	1
Patient 705	30	52	2	2	1	0	0	0	1	0	0	0	0	1	0	0	0	0	5	2a
Patient 706	30	0	2	2	1	0	0	0	2	0	0	0	0	1	0	0	0	0	4.6	2a
Patient 707	40	0	2	2	1	0	0	0	0	1	0	0	0	1	2	0	0	0	5.4	1
Patient 708	62	0	2	2	1	0	0	0	1	0	0	0	0	1	0	0	0	0	4.6	2a
Patient 709	35	0	2	2	1	0	0	0	0	0	0	0	0	1	1	0	0	0	5	1
Patient 710	41	6	3	2	4	1	0	0	8	2	1	0	0	1	1	1	0	0	5	3
Patient 711	45	0	1	1	1	0	0	0	3	0	0	0	0	1	0	0	0	0	5.4	0
Patient 712	25	0	3	2	1	0	1	1	2	2	0	0	0	1	2	0	0	0	5	2a
Patient 713	36	0	2	2	1	0	0	0	0	0	0	0	0	1	0	0	0	0	4.6	1
Patient 714	30	0	2	2	4	0	1	1	5	1	0	0	0	1	1	0	0	0	4.6	2b
Patient 715	31	16/52/58	2	2	1	0	0	0	2	1	0	0	0	1	2	0	0	0	4.6	2a
Patient 716	37	0	2	2	1	0	0	0	0	0	0	0	0	1	0	0	0	0	5.2	1
Patient 717	41	0	2	2	1	0	0	0	1	0	0	0	0	1	1	0	0	0	4.6	2a
Patient 718	30	0	3	2	4	0	0	0	8	4	1	1	0	1	3	0	0	0	5.4	3
Patient 719	33	39	2	2	1	0	0	0	0	0	0	0	0	1	0	0	0	0	4.6	1
Patient 720	33	0	3	2	4	0	0	0	6	1	0	0	0	1	0	0	0	0	5.4	2b
Patient 721	41	18	2	2	1	0	0	1	1	1	0	0	0	1	2	0	0	0	4.6	2a
Patient 722	24	0	2	2	1	0	0	0	0	0	0	0	0	1	0	0	0	0	4.6	1
Patient 723	43	0	2	2	1	1	0	0	4	5	0	2	0	1	2	0	0	0	5.4	3
Patient 724	53	52	3	2	1	0	0	0	1	0	0	0	0	1	0	0	0	0	5.4	2a
Patient 725	47	0	3	2	4	0	0	1	8	2	1	0	0	1	0	0	0	0	5.2	3
Patient 726	27	0	3	2	4	0	0	0	9	2	1	0	0	1	0	0	0	0	5.4	3
Patient 727	40	0	2	2	1	0	0	0	0	0	0	0	0	1	0	0	0	0	4.2	1
Patient 728	35	0	3	2	4	0	0	0	5	1	0	0	0	2	0	0	0	0	4.6	2b
Patient 729	44	0	2	2	1	0	0	0	1	1	0	0	0	1	2	0	0	0	4.6	2a
Patient 730	50	31	3	2	4	1	0	0	5	1	0	0	0	1	0	0	0	1	5.4	2b
Patient 731	36	HR	2	2	1	0	0	0	0	0	0	0	0	1	0	0	0	0	4.6	1
Patient 732	30	HR	2	2	1	0	0	0	0	0	0	0	0	1	0	0	0	0	5	1
Patient 733	52	0	3	2	4	0	0	0	7	2	1	0	0	1	1	1	0	0	5.2	3
Patient 734	25	0	2	2	1	0	0	0	1	3	0	1	0	1	3	0	0	1	5	2a
Patient 735	49	0	3	2	4	0	0	0	8	2	1	0	0	1	0	1	0	0	5.4	3
Patient 736	33	52	2	2	1	0	0	0	0	1	0	0	0	1	2	0	0	0	4.4	1
Patient 737	28	0	2	2	1	0	0	0	0	0	0	0	0	1	0	0	0	0	5	1
Patient 738	40	0	3	2	4	0	1	1	5	2	0	0	0	1	2	0	0	0	5	2b
Patient 739	29	0	3	2	4	0	0	0	8	3	1	1	0	1	0	1	0	0	5.4	3
Patient 740	35	52	3	2	4	0	1	1	8	3	1	1	0	1	2	1	0	0	5.4	3
Patient 741	28	0	2	2	1	0	0	0	0	0	0	0	0	1	0	0	0	0	4.6	1
Patient 742	33	0	2	2	1	0	0	0	1	1	0	0	0	1	2	0	0	0	5	2a
Patient 743	26	0	2	2	1	0	1	1	0	1	0	0	0	1	2	0	0	0	5.2	1
Patient 744	44	0	3	2	4	0	0	1	5	2	0	0	0	1	2	0	0	0	5.4	2b
Patient 745	55	0	3	2	4	0	0	0	8	3	1	1	0	1	2	1	0	0	4.6	3
Patient 746	47	0	2	2	1	0	0	0	1	0	0	0	0	1	0	0	0	0	4.2	2a
Patient 747	32	0	2	2	1	0	0	0	0	0	0	0	0	1	0	0	0	0	4.6	1
Patient 748	22	0	3	2	4	0	1	1	7	3	1	1	0	1	2	0	0	1	5.2	3
Patient 749	50	0	2	2	1	0	0	1	0	1	0	0	0	1	2	0	0	0	4.6	1
Patient 750	77	0	0	0	0	0	0	0	4	0	0	0	0	1	2	0	0	0	5.4	0
Patient 751	44	0	2	2	1	0	0	0	0	1	0	0	0	1	2	0	0	0	4.6	1
Patient 752	41	0	2	2	1	0	0	0	0	0	0	0	0	1	0	0	0	0	4.4	1
Patient 753	39	0	1	1	0	0	0	0	2	0	0	0	0	1	1	0	0	0	5.2	0
Patient 754	38	0	3	2	4	0	0	0	8	5	1	2	0	1	2	0	0	0	5.2	3
Patient 755	51	0	2	2	1	0	0	0	0	0	0	0	0	1	0	0	0	0	5.4	1
Patient 756	31	0	3	2	1	0	0	0	2	1	0	0	0	1	2	0	0	0	5.2	2a
Patient 757	35	0	3	3	4	0	0	0	8	2	1	0	0	1	0	1	0	0	5.4	3
Patient 758	53	0	3	2	4	0	0	0	8	2	1	0	0	1	0	1	0	0	5.2	3
Patient 759	47	0	2	2	1	0	0	0	0	0	0	0	0	0	0	0	0	0	4.6	1
Patient 760	29	0	2	2	4	0	0	0	5	5	0	2	0	1	0	0	0	0	5.4	3
Patient 761	32	0	3	2	4	1	0	0	7	5	1	2	0	1	2	1	0	1	5	3
Patient 762	60	0	0	0	0	0	0	0	4	0	0	0	0	1	3	0	0	0	5.4	0
Patient 763	55	0	0	0	0	0	0	0	4	0	0	0	0	1	0	0	0	0	5.4	0
Patient 764	34	0	1	1	1	0	0	0	3	4	0	1	0	0	0	0	0	0	5.4	2b
Patient 765	36	31	2	2	1	0	0	0	0	0	0	0	0	1	0	0	0	0	4.4	1
Patient 766	33	0	2	2	1	0	0	0	0	0	0	0	0	0	0	0	0	0	5.2	1
Patient 767	69	0	0	0	0	0	0	0	4	0	0	0	0	0	0	0	0	0	5.4	0
Patient 768	33	HR	2	1	1	0	0	0	0	0	0	0	0	1	0	0	0	0	4.2	1
Patient 769	28	0	3	2	4	0	1	1	5	2	0	0	0	1	2	0	0	0	5.2	2b
Patient 770	41	0	2	2	1	0	0	0	0	0	0	0	0	1	0	0	0	0	4.6	1
Patient 771	43	0	3	1	1	0	0	0	0	0	0	0	0	1	0	0	0	0	4.4	1
Patient 772	47	0	3	2	1	1	0	0	4	4	0	1	0	1	0	1	0	1	5.4	3
Patient 773	62	0	3	3	4	0	0	0	7	3	1	1	0	1	1	0	0	0	5.4	3
Patient 774	22	59	2	2	1	0	0	0	1	0	0	0	0	1	0	0	0	0	4	2a
Patient 775	25	0	3	2	4	0	0	1	5	1	0	0	0	1	1	0	0	0	5.4	2b
Patient 776	32	0	3	2	1	0	0	1	0	1	0	0	0	1	2	0	0	0	4.6	1
Patient 777	40	0	4	2	4	0	0	0	8	2	1	0	0	1	0	1	0	0	4.6	3
Patient 778	31	0	2	2	4	0	0	0	5	2	0	0	0	1	3	0	0	0	5.4	2a
Patient 779	35	0	3	3	4	0	0	0	9	3	1	1	0	1	2	1	0	1	5.4	3
Patient 780	51	0	3	3	4	0	0	0	10	2	1	0	0	1	0	0	0	0	5.4	3
Patient 781	26	0	2	2	1	0	0	0	0	0	0	0	0	1	0	0	0	0	5.4	1
Patient 782	27	0	2	2	1	0	0	0	0	0	0	0	0	1	0	0	0	0	4.6	1
Patient 783	32	0	3	2	4	0	0	0	5	1	0	0	0	1	0	0	0	0	4.6	2b
Patient 784	51	0	2	2	1	0	0	0	0	0	0	0	0	1	0	0	0	0	4.2	1
Patient 785	43	0	3	2	1	0	0	0	3	1	0	0	0	1	2	0	0	0	5.2	2a
Patient 786	25	0	2	2	1	0	0	0	0	0	0	0	0	1	0	0	0	0	5.4	1
Patient 787	24	0	2	2	1	0	0	0	0	0	0	0	0	1	0	0	0	0	4.2	1
Patient 788	63	52	2	2	1	0	0	0	0	0	0	0	0	1	0	0	0	0	5.2	1
Patient 789	40	0	2	2	4	0	0	1	6	2	0	0	0	1	0	0	0	0	5.4	3
Patient 790	25	0	3	2	4	0	0	0	6	1	0	0	0	1	0	1	0	0	5	2b
Patient 791	56	0	2	2	1	0	0	0	0	0	0	0	0	1	0	0	0	0	4	1
Patient 792	39	0	2	2	1	0	0	0	0	1	0	0	0	1	2	0	0	0	5	1
Patient 793	43	0	3	2	4	0	1	1	8	6	1	2	0	1	3	1	0	1	5.4	3
Patient 794	41	HR	3	2	4	0	0	0	8	4	1	1	0	1	1	1	0	0	5	3
Patient 795	63	11	0	0	0	0	0	0	4	0	0	0	0	1	0	0	0	0	5.2	0
Patient 796	32	39	2	2	1	0	0	0	0	0	0	0	0	1	0	0	0	0	4.6	1
Patient 797	40	0	1	1	1	0	0	0	4	0	0	0	0	1	3	0	0	0	5.2	0
Patient 798	42	0	0	0	0	0	0	0	4	0	0	0	0	1	0	0	0	0	5.4	0
Patient 799	45	0	3	2	4	0	0	0	8	4	1	1	0	1	0	1	0	0	4.6	3
Patient 800	37	0	2	2	1	0	0	0	0	0	0	0	0	1	0	0	0	0	4.6	1
Patient 801	29	0	2	2	1	0	0	0	3	0	0	0	0	1	0	0	0	0	5.4	2a
Patient 802	38	0	2	2	1	0	0	0	0	1	0	0	0	1	2	0	0	0	4.4	1
Patient 803	43	0	2	2	1	0	0	0	0	0	0	0	0	1	0	0	0	0	4.6	1
Patient 804	26	0	2	2	1	0	1	1	1	0	0	0	0	1	0	0	0	0	4.4	2a
Patient 805	42	0	3	2	4	0	0	0	8	4	1	1	0	1	1	1	0	1	5.2	3
Patient 806	25	0	3	2	4	1	0	0	8	7	1	3	0	1	3	0	0	0	5.4	3
Patient 807	38	16	3	2	4	0	0	0	8	5	1	2	0	1	2	0	0	0	4.6	3
Patient 808	36	0	2	2	1	0	0	0	0	0	0	0	0	1	0	0	0	0	4.6	1
Patient 809	32	0	3	2	4	0	0	0	5	5	0	2	0	1	1	0	0	0	5.4	2b
Patient 810	63	59	3	2	4	0	0	0	7	3	1	1	0	1	0	1	0	0	5	3
Patient 811	23	0	3	3	4	0	0	0	9	5	1	2	0	1	0	0	0	0	5.4	3
Patient 812	29	53	3	3	4	0	0	0	6	3	0	1	0	1	3	0	0	0	5.2	2b
Patient 813	56	51	0	0	0	0	0	0	4	0	0	0	0	1	0	0	0	0	5.4	0
Patient 814	26	0	2	2	1	0	0	0	0	1	0	0	0	1	2	0	0	0	4.4	1
Patient 815	32	0	2	2	1	0	0	0	0	1	0	0	0	1	2	0	0	0	4.6	1
Patient 816	36	0	2	2	1	0	1	1	1	0	0	0	0	1	0	0	0	0	4.6	2a
Patient 817	28	16/56	3	2	4	0	1	1	6	1	0	0	0	1	0	0	0	0	5	2b
Patient 818	41	58	2	2	1	0	0	0	0	0	0	0	0	1	0	0	0	0	4.6	1
Patient 819	40	0	3	2	4	0	0	0	8	2	1	0	0	1	1	0	0	0	5.4	3
Patient 820	35	0	3	3	4	0	0	0	6	4	0	1	0	1	0	1	0	1	5	3
Patient 821	47	0	3	2	1	0	0	0	0	0	0	0	0	0	0	0	0	0	5.4	1
Patient 822	45	0	0	0	0	0	0	0	4	0	0	0	0	1	3	0	0	0	5.4	0
Patient 823	29	0	0	0	0	0	0	0	4	0	0	0	0	1	0	0	0	0	5.4	0
Patient 824	31	0	3	2	1	0	0	0	2	0	0	0	0	1	0	0	0	0	5.4	2a
Patient 825	45	0	3	2	4	0	0	0	7	2	1	0	0	1	0	0	0	0	5.2	3
Patient 826	47	0	3	2	4	0	0	0	8	2	1	0	0	1	0	0	0	0	5.2	3
Patient 827	52	0	3	2	1	0	0	0	2	3	0	1	0	1	3	0	0	0	4.6	2a
Patient 828	28	0	2	2	1	0	0	0	2	4	0	1	0	1	3	0	0	0	5.2	2a
Patient 829	26	18	3	2	4	0	0	0	8	2	1	0	0	1	1	1	0	0	4.6	3
Patient 830	33	0	3	2	4	0	1	1	5	2	0	0	0	0	0	0	0	0	4.6	2b
Patient 831	53	66	3	2	4	0	0	0	8	3	1	1	0	1	0	0	0	0	5.4	3
Patient 832	48	0	2	2	1	0	1	1	0	1	0	0	0	1	2	0	0	0	4.4	1
Patient 833	59	0	2	2	4	0	0	0	6	4	0	1	0	1	3	0	0	0	5	2b
Patient 834	29	59	2	2	1	0	0	0	0	0	0	0	0	1	0	0	0	0	5.4	1
Patient 835	27	0	2	2	1	0	0	0	0	0	0	0	0	1	1	0	0	0	4.4	1
Patient 836	29	0	2	2	1	0	0	0	0	0	0	0	0	1	0	0	0	0	4.6	1
Patient 837	26	0	2	2	1	0	0	0	0	0	0	0	0	1	1	0	0	0	4	1
Patient 838	39	0	2	2	1	0	0	0	0	0	0	0	0	1	0	0	0	0	4.6	2a
Patient 839	48	0	3	3	4	0	0	0	8	4	1	1	0	1	1	1	0	0	5.4	3
Patient 840	34	0	2	2	1	0	0	0	1	2	0	0	0	1	2	0	0	0	5.4	2a
Patient 841	53	31/52/51	2	2	1	0	0	0	0	0	0	0	0	1	0	0	0	0	5.2	1
Patient 842	21	0	2	2	1	0	0	0	0	0	0	0	0	0	0	0	0	0	4.6	1
Patient 843	22	0	2	2	1	0	0	0	0	1	0	0	0	1	2	0	0	0	4.6	1
Patient 844	23	0	2	2	1	0	1	1	0	0	0	0	0	1	0	0	0	1	4.2	1
Patient 845	54	0	3	2	4	0	0	0	8	3	1	1	0	1	2	0	0	0	5.4	3
Patient 846	52	0	3	2	4	0	0	0	8	3	1	1	0	1	0	0	0	0	5.4	3
Patient 847	46	82	3	2	4	0	0	0	8	2	1	0	0	1	0	0	0	0	5.2	3
Patient 848	41	0	3	2	4	0	0	0	7	2	1	0	0	0	0	0	0	0	5.4	3
Patient 849	45	0	4	3	4	0	0	0	8	4	1	1	0	1	1	1	0	0	5.4	3
Patient 850	44	0	1	1	1	0	0	0	3	0	0	0	0	1	3	0	0	0	5.2	0
Patient 851	31	0	2	2	1	0	0	0	0	0	0	0	0	0	0	0	0	0	5	1
Patient 852	37	0	2	2	1	0	1	1	4	4	0	1	0	1	0	0	0	0	5.4	3
Patient 853	43	0	2	2	1	0	0	0	2	0	0	0	0	1	0	0	0	0	5.4	2a
Patient 854	25	HR	2	2	1	0	0	0	0	0	0	0	0	1	0	0	0	0	4.2	1
Patient 855	42	0	2	2	1	0	0	0	0	0	0	0	0	1	0	0	0	0	5.4	1
Patient 856	30	16/51/53/59	2	2	1	0	0	0	0	0	0	0	0	1	0	0	0	0	5.4	1
Patient 857	37	0	2	2	1	0	1	1	2	0	0	0	0	1	0	0	0	0	5.4	2a
Patient 858	48	0	4	3	4	0	0	0	8	3	1	1	0	1	3	0	0	0	5.4	3
Patient 859	29	0	2	2	1	0	0	0	0	0	0	0	0	0	0	0	0	0	4.2	1
Patient 860	36	0	3	2	1	0	0	0	2	0	0	0	0	1	0	0	0	0	5.4	2a
Patient 861	53	0	2	2	4	0	0	0	5	3	0	1	0	1	2	0	0	0	5	2b
Patient 862	43	0	4	2	4	0	0	0	8	2	1	0	0	1	0	0	0	0	5.4	3
Patient 863	31	0	2	2	1	0	0	1	0	0	0	0	0	1	0	0	0	0	4.6	1
Patient 864	33	0	2	2	1	0	1	1	2	0	0	0	0	1	0	0	0	0	4.6	2a
Patient 865	35	0	3	3	4	1	0	0	8	6	1	2	0	1	3	0	0	1	5	3
Patient 866	33	0	2	2	4	0	0	0	6	4	0	1	0	1	3	1	0	0	5	3
Patient 867	40	16/56/58	4	3	4	0	0	0	8	2	1	0	0	1	1	1	0	0	5.4	3
Patient 868	38	0	2	2	1	1	0	0	0	1	0	0	0	1	2	0	0	0	4.4	1
Patient 869	39	0	2	1	1	0	0	0	0	1	0	0	0	1	2	0	0	0	4.2	1
Patient 870	38	0	2	2	1	0	0	0	0	0	0	0	0	1	0	0	0	0	4.4	1
Patient 871	46	0	3	2	4	0	0	0	6	1	0	0	0	1	0	0	0	1	4.4	2b
Patient 872	36	0	2	2	1	0	0	0	0	0	0	0	0	1	0	0	0	0	4.4	1
Patient 873	37	0	3	2	4	0	0	0	8	3	1	1	0	1	2	1	0	0	5.4	3
Patient 874	43	0	2	2	1	0	0	0	0	0	0	0	0	1	0	0	0	0	4.6	1
Patient 875	30	0	2	2	1	0	0	0	0	0	0	0	0	1	0	0	0	0	5.4	1
Patient 876	51	0	2	2	1	0	0	0	0	0	0	0	0	1	0	0	0	0	4.4	1
Patient 877	40	0	2	2	1	0	0	0	0	1	0	0	0	1	2	0	0	0	5.2	1
Patient 878	34	0	2	2	1	0	0	0	0	0	0	0	0	1	0	0	0	0	4.6	1
Patient 879	35	39	2	2	1	0	0	0	0	1	0	0	0	1	2	0	0	0	4.6	1
Patient 880	27	59	2	2	1	0	0	0	0	0	0	0	0	1	0	0	0	0	5.2	1
Patient 881	69	0	0	0	0	0	0	0	4	0	0	0	0	1	3	0	0	0	5.4	0
Patient 882	35	52	2	2	1	0	0	0	0	0	0	0	0	0	0	0	0	0	4.4	1
Patient 883	26	0	3	2	4	0	0	0	8	4	1	1	0	1	0	1	0	1	5	3
Patient 884	40	0	2	2	1	0	0	0	2	0	0	0	0	0	0	0	0	0	4.4	2a
Patient 885	63	0	0	0	0	0	0	0	4	0	0	0	0	1	2	0	0	0	5.4	0
Patient 886	21	0	3	2	4	0	0	0	7	3	1	1	0	1	2	0	0	0	5.2	2b
Patient 887	33	6	2	2	1	0	0	0	0	0	0	0	0	1	0	0	0	0	5.4	1
Patient 888	30	0	2	2	4	0	0	0	5	1	0	0	0	1	0	0	0	0	4.6	2b
Patient 889	31	0	3	3	4	0	0	0	6	5	0	2	0	1	2	1	0	1	4.6	3
Patient 890	28	51/56/68	3	2	4	0	0	0	8	5	1	2	0	1	2	0	0	0	5.4	3
Patient 891	33	0	2	2	1	0	0	0	0	0	0	0	0	1	0	0	0	0	4.2	2a
Patient 892	22	16	2	2	1	0	0	0	0	0	0	0	0	1	0	0	0	0	5.4	1
Patient 893	35	0	3	2	4	0	0	0	8	2	1	0	0	1	0	1	0	0	5	3
Patient 894	49	0	3	2	4	0	0	0	6	4	0	1	0	1	0	0	0	0	5.4	3
Patient 895	32	0	2	2	1	0	0	0	0	1	0	0	0	1	2	0	0	0	4.6	1
Patient 896	24	0	4	2	4	0	0	0	8	2	1	0	0	1	0	1	0	1	4.6	3
Patient 897	48	0	2	2	1	0	0	0	0	0	0	0	0	1	0	0	0	0	5	1
Patient 898	24	0	2	2	1	0	0	0	0	0	0	0	0	1	0	0	0	0	4.2	1
Patient 899	38	0	3	1	1	0	0	0	0	0	0	0	0	1	0	0	0	0	4.2	1
Patient 900	26	0	2	2	1	0	0	0	0	0	0	0	0	1	0	0	0	0	4.6	1
Patient 901	25	0	2	2	1	0	0	0	0	0	0	0	0	1	0	0	0	0	5.4	1
Patient 902	38	0	3	3	4	0	0	0	7	2	1	0	0	1	1	1	0	0	5.2	3
Patient 903	43	0	3	2	4	0	0	0	8	2	1	0	0	1	0	1	0	0	5	3
Patient 904	60	0	3	2	4	0	0	0	8	5	1	2	0	1	3	0	0	0	4.4	3
Patient 905	35	0	2	2	1	0	0	0	0	0	0	0	0	0	0	0	0	0	5.4	1
Patient 906	53	0	2	2	1	0	0	0	2	0	0	0	0	1	0	0	0	0	4.6	2a
Patient 907	30	0	0	0	0	0	0	0	4	0	0	0	0	1	0	0	0	0	5.4	0
Patient 908	33	0	2	2	1	0	0	0	0	0	0	0	0	1	0	0	0	0	5	1
Patient 909	46	0	2	2	1	0	0	0	0	0	0	0	0	1	0	0	0	0	5.4	1
Patient 910	48	58	2	2	1	0	0	0	0	0	0	0	0	1	0	0	0	0	4.2	1
Patient 911	40	31	4	2	4	0	0	0	8	4	1	1	0	1	1	0	0	0	5.4	3
Patient 912	34	0	3	2	4	0	0	0	7	3	1	1	0	1	0	0	0	0	5.4	3
Patient 913	32	51/52/53	2	2	1	0	0	0	0	0	0	0	0	1	0	0	0	0	4.4	1
Patient 914	38	0	3	2	4	0	0	0	8	2	1	0	0	1	1	1	0	0	5.4	3
Patient 915	24	68	2	2	1	0	0	0	0	1	0	0	0	1	2	0	0	0	4.6	1
Patient 916	41	0	2	2	1	0	0	0	0	0	0	0	0	1	0	0	0	0	4.6	1
Patient 917	44	0	2	2	1	0	0	0	0	0	0	0	0	1	0	0	0	0	4.2	1
Patient 918	31	16/68	3	2	4	0	0	0	5	3	0	1	0	1	3	0	0	1	4.8	2b
Patient 919	22	0	2	2	1	0	0	0	0	0	0	0	0	1	0	0	0	0	4.4	1
Patient 920	28	0	2	2	1	0	0	0	0	0	0	0	0	1	0	0	0	0	4.4	1
Patient 921	32	0	2	2	1	0	0	0	0	1	0	0	0	1	2	0	0	0	4.4	1
Patient 922	22	0	2	2	1	0	0	0	0	1	0	0	0	1	2	0	0	0	5.4	1
Patient 923	35	0	3	2	4	0	0	0	7	2	1	0	0	1	0	0	0	0	5.4	3
Patient 924	43	31/52	2	2	1	0	0	0	0	1	0	0	0	0	2	0	0	0	5	1
Patient 925	32	0	3	2	4	0	1	1	8	2	1	0	0	1	0	1	0	1	5.4	3
Patient 926	49	0	2	2	4	0	0	0	6	3	0	1	0	1	1	0	0	0	5.4	3
Patient 927	29	0	3	2	4	0	1	1	5	1	0	0	0	1	0	1	0	0	4.6	2b
Patient 928	49	HR	2	2	4	1	0	0	5	4	0	1	0	1	3	0	0	1	5.2	3
Patient 929	56	0	1	1	4	0	0	0	5	1	0	0	0	1	0	0	0	0	5.4	2b
Patient 930	48	HR	2	2	1	0	0	0	0	0	0	0	0	1	0	0	0	0	4.4	1
Patient 931	52	0	2	2	1	0	0	0	2	1	0	0	0	1	2	0	0	0	5.4	2a
Patient 932	25	HR	2	2	1	0	0	0	1	1	0	0	0	1	2	0	0	0	5.4	1
Patient 933	27	0	3	2	4	0	0	0	5	2	0	0	0	1	2	0	0	0	5.2	2b
Patient 934	26	0	2	2	1	0	0	0	0	2	0	0	0	1	3	0	0	0	4.6	1
Patient 935	29	0	2	2	1	0	0	0	0	0	0	0	0	1	0	0	0	0	4.4	1
Patient 936	47	0	1	1	1	0	0	0	4	0	0	0	0	1	2	0	0	0	5.4	0
Patient 937	28	0	2	2	1	0	1	1	0	1	0	0	0	1	2	0	0	1	4.4	1
Patient 938	32	0	2	2	1	0	0	0	0	0	0	0	0	1	1	0	0	0	5.2	1
Patient 939	41	52	3	2	4	0	0	0	8	3	1	1	0	1	1	1	0	1	5	3
Patient 940	41	0	3	2	4	0	0	0	8	3	1	1	0	1	2	1	0	1	5.2	3
Patient 941	47	0	4	2	4	0	0	0	7	4	1	1	0	1	0	1	0	0	5.2	3
Patient 942	46	0	4	2	4	0	0	0	8	3	1	1	0	1	2	1	0	0	5.2	3
Patient 943	30	39	3	2	4	0	0	0	8	4	1	1	0	1	1	1	0	0	5.2	3
Patient 944	55	18/45	3	2	4	0	0	0	7	3	1	1	0	1	1	0	0	0	5.4	3
Patient 945	25	HR	3	2	4	0	0	0	8	3	1	1	0	1	2	0	0	0	5.4	3
Patient 946	45	0	3	1	1	0	0	0	0	0	0	0	0	1	1	0	0	0	5.4	1
Patient 947	25	0	2	2	1	0	0	1	0	0	0	0	0	1	0	0	0	0	4.4	1
Patient 948	51	0	4	2	4	0	0	0	8	5	1	2	0	1	2	1	0	0	5.4	3
Patient 949	37	0	2	2	1	1	0	0	4	7	0	3	0	1	3	0	0	1	5.4	3
Patient 950	41	0	3	2	4	0	0	0	8	2	1	0	0	1	0	1	0	0	5.4	3
Patient 951	31	0	2	1	1	0	0	0	0	0	0	0	0	1	1	0	0	0	4.6	1
Patient 952	33	31	2	2	1	0	0	0	1	0	0	0	0	0	0	0	0	0	4.6	1
Patient 953	31	0	2	2	1	0	0	1	0	0	0	0	0	1	0	0	0	0	4.4	1
Patient 954	29	0	2	2	1	0	0	0	0	1	0	0	0	1	2	0	0	0	4.4	1
Patient 955	43	0	2	2	1	0	0	0	0	0	0	0	0	1	0	0	0	0	4.4	1
Patient 956	68	0	0	0	0	0	0	0	4	0	0	0	0	1	0	0	0	0	5.4	3
Patient 957	29	0	3	2	4	0	0	0	8	2	1	0	0	1	0	0	0	0	5.4	3
Patient 958	52	HR	4	2	4	0	0	0	8	3	1	1	0	1	2	1	0	0	5	3
Patient 959	27	0	3	2	1	0	0	1	2	0	0	0	0	0	1	0	0	0	5	2a
Patient 960	34	0	1	1	1	0	0	0	3	0	0	0	0	1	0	0	0	0	5.4	0
Patient 961	57	0	0	0	0	0	0	0	4	0	0	0	0	1	0	0	0	0	5.4	0
Patient 962	29	0	2	1	1	0	0	0	4	6	0	2	0	1	2	0	0	0	5.4	3
Patient 963	40	0	4	2	4	0	0	0	8	3	1	1	0	1	2	0	0	0	4.8	3
Patient 964	55	52	2	2	1	0	0	0	0	0	0	0	0	1	0	0	0	0	5	1
Patient 965	32	0	2	2	1	0	0	0	1	0	0	0	0	1	0	0	0	0	4.6	1
Patient 966	27	0	2	2	1	0	1	1	2	3	0	1	0	1	2	0	0	1	5	2a
Patient 967	26	0	2	2	1	0	0	1	1	0	0	0	0	1	0	0	0	0	5	2a
Patient 968	40	6	3	2	4	1	0	0	6	2	0	0	0	1	0	1	0	0	5	3
Patient 969	42	0	2	2	1	0	0	0	0	0	0	0	0	1	0	0	0	0	4.6	1
Patient 970	29	11	2	2	1	0	0	0	0	0	0	0	0	1	0	0	0	0	4.6	1
Patient 971	54	52	4	2	4	0	0	0	8	5	1	2	0	1	3	1	0	0	5	3
Patient 972	52	0	2	2	1	0	0	1	0	1	0	0	0	1	2	0	0	0	5	1
Patient 973	26	31	2	2	1	0	0	0	0	0	0	0	0	1	0	0	0	0	4.4	1
Patient 974	35	16	2	2	1	0	0	0	0	2	0	0	0	1	3	0	0	0	4.4	1
Patient 975	23	16/53	2	2	1	0	0	0	0	0	0	0	0	1	0	0	0	0	4.6	1
Patient 976	46	0	2	2	1	0	0	0	0	0	0	0	0	1	0	0	0	0	4.6	1
Patient 977	51	HR	2	2	1	0	0	0	3	5	0	1	0	1	1	0	0	0	5.4	2b
Patient 978	52	0	3	2	4	0	0	0	7	2	1	0	0	1	0	0	0	0	5.4	3
Patient 979	56	0	2	2	4	0	0	0	6	4	0	1	0	1	1	1	0	0	5.4	3
Patient 980	58	0	0	0	0	0	0	0	4	0	0	0	0	1	0	0	0	0	5.4	0
Patient 981	28	0	2	2	1	0	0	0	0	0	0	0	0	1	1	0	0	0	4.4	1
Patient 982	43	0	3	2	4	0	0	0	4	1	0	0	0	1	0	0	0	0	5.4	2b
Patient 983	35	0	2	2	1	0	0	0	0	0	0	0	0	1	0	0	0	0	5.4	1
Patient 984	40	0	2	2	1	0	0	0	0	0	0	0	0	1	0	0	0	0	5	1
Patient 985	37	58	2	2	1	0	0	0	0	0	0	0	0	1	1	0	0	0	5.4	1
Patient 986	42	0	3	2	4	0	0	0	7	4	1	1	0	1	2	0	0	0	5.4	3
Patient 987	30	52/81	3	2	4	0	0	0	7	4	1	1	0	1	2	1	0	0	4.6	3
Patient 988	29	0	2	2	1	0	0	1	0	0	0	0	0	0	0	0	0	0	5.2	1
Patient 989	39	0	2	2	1	0	0	0	1	1	0	0	0	1	2	0	0	0	4.6	2a
Patient 990	42	0	3	2	4	0	0	0	8	2	1	0	0	1	0	0	0	0	5.4	3
Patient 991	28	0	2	2	1	0	0	0	1	1	0	0	0	1	2	0	0	0	5.4	1
Patient 992	26	0	3	2	1	1	0	0	2	1	0	0	0	1	2	0	0	0	5.4	2a
Patient 993	31	0	2	2	1	0	0	0	0	0	0	0	0	0	0	0	0	0	4.2	1
Patient 994	27	0	2	2	1	0	0	0	0	1	0	0	0	1	2	0	0	0	5	1
Patient 995	25	51	2	2	1	0	0	0	0	0	0	0	0	1	0	0	0	0	4.2	1
Patient 996	34	0	2	2	1	0	1	1	2	2	0	0	0	1	3	0	0	0	4.6	2a
Patient 997	41	0	2	2	1	0	0	0	0	0	0	0	0	1	0	0	0	0	5.4	1
Patient 998	53	0	2	2	4	0	1	1	5	1	0	0	0	1	1	0	0	0	5.4	2b
Patient 999	42	0	2	2	1	0	0	0	1	2	0	0	0	1	2	0	0	0	4.4	2a
Patient 1000	36	HR	3	2	4	0	0	0	7	5	1	2	0	1	1	1	0	0	5.4	3
Patient 1001	42	0	2	2	1	0	0	0	0	0	0	0	0	1	0	0	0	0	4.4	1
Patient 1002	31	0	2	2	1	0	0	0	0	0	0	0	0	1	0	0	0	0	4.4	1
Patient 1003	23	0	2	2	1	0	0	0	1	0	0	0	0	1	0	0	0	0	5.4	2a
Patient 1004	25	0	2	2	1	0	0	0	0	0	0	0	0	1	0	0	0	0	5.4	1
Patient 1005	21	HR	3	2	4	0	0	0	8	2	1	0	0	1	0	0	0	0	5	3
Patient 1006	63	0	2	2	1	0	0	1	2	0	0	0	0	1	0	0	0	0	4.6	2a
Patient 1007	30	0	2	2	1	0	0	0	2	0	0	0	0	1	0	0	0	0	4.6	2a
Patient 1008	31	0	3	2	4	0	0	0	8	5	1	2	0	1	3	0	0	1	4.8	3
Patient 1009	31	52	3	3	4	0	0	0	8	2	1	0	0	1	0	0	0	0	5	3
Patient 1010	42	51	3	3	4	0	0	0	9	7	1	3	0	1	2	0	0	0	5.4	3
Patient 1011	54	0	3	3	4	0	0	0	6	3	0	1	0	1	3	0	0	0	5.2	2b
Patient 1012	46	0	0	0	0	0	0	0	4	0	0	0	0	1	0	0	0	0	5.4	0
Patient 1013	49	0	2	2	1	0	0	0	2	0	0	0	0	1	0	0	0	0	5.4	2a
Patient 1014	25	16	3	2	4	0	0	0	8	4	1	1	0	1	0	0	0	0	5.4	3
Patient 1015	31	0	2	2	1	0	0	0	0	1	0	0	0	1	2	0	0	0	4.6	1
Patient 1016	34	0	2	2	1	0	0	0	0	0	0	0	0	1	0	0	0	0	5.4	1
Patient 1017	34	0	2	2	1	0	0	0	0	0	0	0	0	1	0	0	0	0	5.4	1
Patient 1018	29	0	2	2	1	0	0	0	0	1	0	0	0	1	2	0	0	0	4.4	1
Patient 1019	52	16	2	2	1	0	0	0	4	6	0	2	0	1	3	0	0	0	5.4	3
Patient 1020	24	0	2	2	1	0	0	0	1	1	0	0	0	1	2	0	0	0	5.4	1
Patient 1021	32	0	3	2	1	0	0	0	0	1	0	0	0	1	2	0	0	0	4.4	1
Patient 1022	26	0	2	2	1	0	0	0	0	0	0	0	0	1	0	0	0	0	4.2	1
Patient 1023	25	0	2	2	4	0	0	0	5	2	0	0	0	1	0	1	0	0	5.4	2b
Patient 1024	57	0	2	2	1	0	1	1	1	1	0	0	0	1	2	0	0	0	5.4	2a
Patient 1025	49	0	3	2	4	0	0	0	6	1	0	0	0	1	0	1	0	0	5.4	2b
Patient 1026	22	33/39	3	2	4	0	0	0	7	4	1	1	0	1	0	0	0	0	5.4	3
Patient 1027	42	0	3	2	4	0	0	0	5	4	0	1	0	1	1	0	0	0	5.4	2b
Patient 1028	23	0	2	2	1	0	0	0	0	0	0	0	0	1	0	0	0	0	4.4	1
Patient 1029	40	0	2	2	1	0	0	0	0	0	0	0	0	1	0	0	0	0	5	1
Patient 1030	37	0	2	2	1	0	0	0	0	0	0	0	0	1	0	0	0	0	4.6	1
Patient 1031	33	0	2	2	1	0	0	0	0	0	0	0	0	1	0	0	0	0	4	1
Patient 1032	25	0	3	2	4	0	1	1	8	3	1	1	0	1	2	1	0	0	5.4	3
Patient 1033	32	0	2	2	1	0	0	0	0	0	0	0	0	1	0	0	0	0	4.6	1
Patient 1034	32	0	3	2	1	0	0	1	2	2	0	0	0	1	3	0	0	1	4.8	2a
Patient 1035	27	0	2	2	1	0	0	0	0	0	0	0	0	1	1	0	0	0	5.4	1
Patient 1036	38	0	2	2	1	0	0	0	2	1	0	0	0	1	2	0	0	0	5.4	2a
Patient 1037	39	0	3	2	4	0	0	0	5	2	0	0	0	1	2	0	0	0	5.2	2b
Patient 1038	36	0	3	2	1	0	0	0	2	0	0	0	0	1	0	0	0	0	5.4	2a
Patient 1039	34	52	3	2	4	0	0	0	4	2	0	0	0	1	2	0	0	1	4.4	2b
Patient 1040	35	HR	2	2	1	0	0	0	2	0	0	0	0	1	0	0	0	0	4.6	2a
Patient 1041	33	0	3	3	4	0	0	0	6	1	0	0	0	1	1	1	0	0	5.4	2b
Patient 1042	40	0	2	2	1	0	0	0	0	1	0	0	0	1	2	0	0	0	4.6	1
Patient 1043	45	0	3	2	4	0	0	0	8	2	1	0	0	1	0	0	0	0	5.4	3
Patient 1044	25	0	2	2	1	0	0	0	0	0	0	0	0	1	0	0	0	0	4.6	1
Patient 1045	38	0	2	2	1	0	0	0	0	1	0	0	0	1	2	0	0	0	4.6	1
Patient 1046	27	0	3	2	4	0	1	1	8	2	1	0	0	1	1	1	0	0	5.4	3
Patient 1047	24	18/45	3	2	4	0	0	0	5	1	0	0	0	1	0	0	0	0	5.4	2b
Patient 1048	38	0	2	2	1	0	0	1	0	0	0	0	0	1	0	0	0	0	4.6	1
Patient 1049	52	0	0	0	0	0	0	0	4	0	0	0	0	1	0	0	0	0	5.4	0
Patient 1050	32	0	2	2	1	0	0	0	0	1	0	0	0	1	0	0	0	0	4.4	1
Patient 1051	63	0	0	0	0	0	0	0	4	0	0	0	0	1	3	0	0	0	5.4	0
Patient 1052	26	0	2	2	1	0	0	1	0	1	0	0	0	1	2	0	0	0	5.4	1
Patient 1053	27	0	0	0	0	0	0	0	4	0	0	0	0	1	0	0	0	0	5.4	0
Patient 1054	35	0	2	2	1	0	0	0	0	0	0	0	0	1	0	0	0	0	4.6	1
Patient 1055	32	0	3	2	4	1	0	0	8	3	1	1	0	1	1	0	0	0	5.4	3
Patient 1056	33	0	2	2	1	0	0	0	0	1	0	0	0	1	2	0	0	0	4.6	1
Patient 1057	38	0	2	2	1	0	0	0	1	0	0	0	0	1	0	0	0	0	4.4	1
Patient 1058	34	0	3	3	4	0	0	0	8	2	1	0	0	1	1	0	0	0	5.4	3
Patient 1059	34	0	2	2	4	0	1	1	5	2	0	0	0	1	1	0	0	0	5	2b
Patient 1060	30	0	2	2	1	0	0	0	2	2	0	0	0	1	3	0	0	0	5.4	2a
Patient 1061	29	0	2	2	1	0	1	1	1	1	0	0	0	1	2	0	0	0	5.4	1
Patient 1062	30	0	2	2	1	0	0	0	0	0	0	0	0	1	0	0	0	0	4.6	1
Patient 1063	46	0	2	2	1	0	0	0	0	0	0	0	0	1	2	0	0	0	5.4	1
Patient 1064	25	16	3	3	4	0	0	0	7	6	1	2	0	1	3	0	0	0	5.4	3
Patient 1065	33	0	0	0	0	0	0	0	4	0	0	0	0	1	1	0	0	0	5.4	0
Patient 1066	36	0	2	2	4	0	1	1	5	2	0	0	0	1	2	0	0	0	5	2b
Patient 1067	38	0	2	2	1	0	0	0	0	0	0	0	0	1	0	0	0	0	5.4	1
Patient 1068	34	0	2	2	1	0	0	0	0	0	0	0	0	1	0	0	0	0	5.4	1
Patient 1069	32	51	2	2	1	0	0	0	0	0	0	0	0	1	0	0	0	0	4.6	1
Patient 1070	24	0	2	2	1	0	0	0	0	0	0	0	0	1	0	0	0	0	5.4	1
Patient 1071	43	0	2	2	1	0	0	0	0	0	0	0	0	1	0	0	0	0	5.4	1
Patient 1072	34	0	2	2	1	0	0	1	0	0	0	0	0	1	0	0	0	0	4.2	1
Patient 1073	36	56	3	2	4	0	0	0	8	7	1	3	0	1	3	1	0	0	5.4	3
Patient 1074	34	0	3	2	4	0	0	0	7	2	1	0	0	1	1	0	0	0	5	3
Patient 1075	39	0	3	2	4	1	0	0	8	5	1	2	0	1	3	1	0	1	5.4	3
Patient 1076	49	52	2	2	1	0	0	0	0	0	0	0	0	1	0	0	0	0	4.4	1
Patient 1077	53	0	3	2	4	0	0	0	8	2	1	0	0	1	1	1	0	0	5.4	3
Patient 1078	31	0	2	2	1	0	0	0	0	0	1	0	0	1	2	0	0	0	4.6	1
Patient 1079	50	0	3	2	4	0	0	0	8	5	1	2	0	1	2	0	0	0	5.4	3
Patient 1080	51	0	4	2	4	0	0	0	8	4	1	1	0	1	0	0	0	0	5.4	3
Patient 1081	22	0	2	2	1	0	0	0	0	1	0	0	0	1	2	0	0	0	5.4	1
Patient 1082	61	0	3	2	4	0	0	0	8	5	1	2	0	1	3	0	0	0	5.4	3
Patient 1083	51	0	2	2	1	0	0	0	0	0	0	0	0	1	0	0	0	0	5.4	1
Patient 1084	28	0	2	2	1	0	0	0	0	1	0	0	0	1	2	0	0	0	4.2	1
Patient 1085	33	0	3	2	4	0	1	1	8	3	1	1	0	1	2	1	0	0	5.2	3
Patient 1086	48	0	2	1	1	0	0	0	2	1	0	0	0	1	2	0	0	0	5.4	2a
Patient 1087	39	0	3	2	4	0	0	0	8	2	1	0	0	1	0	0	0	0	4.6	3
Patient 1088	55	53	3	2	4	0	0	0	7	4	1	1	0	1	3	0	0	0	5.4	3
Patient 1089	50	0	3	2	4	0	0	0	6	1	0	0	0	1	0	0	0	0	5	2b
Patient 1090	27	0	2	2	1	0	1	1	4	5	0	2	0	1	2	0	0	0	5.4	3
Patient 1091	31	0	4	3	4	1	0	0	8	7	1	3	0	1	3	0	0	0	5.4	3
Patient 1092	29	0	2	1	1	0	0	0	0	0	0	0	0	1	0	0	0	0	4.6	1
Patient 1093	34	0	2	1	1	0	0	0	2	1	0	0	0	1	2	0	0	0	4.6	0
Patient 1094	32	0	2	2	1	0	0	0	2	0	0	0	0	1	0	0	0	0	5.4	2a
Patient 1095	30	0	3	2	4	0	0	0	8	2	1	0	0	1	0	1	0	0	5.2	3
Patient 1096	55	0	2	2	4	0	0	0	5	1	0	0	0	1	1	0	0	0	5.4	2b
Patient 1097	33	0	2	1	1	0	0	0	0	0	0	0	0	1	0	0	0	0	4.6	1
Patient 1098	31	0	4	3	4	0	0	0	8	2	1	0	0	1	1	0	0	0	5.4	3
Patient 1099	30	0	2	2	1	0	0	0	0	0	0	0	0	1	0	0	0	0	4.2	1
Patient 1100	50	0	2	2	1	0	0	0	2	4	0	1	0	1	0	0	0	0	5.4	2a
Patient 1101	25	0	2	2	1	0	0	0	0	0	0	0	0	1	0	0	0	0	4.6	1
Patient 1102	41	0	2	2	1	0	0	0	0	0	0	0	0	1	0	0	0	0	4.5	1
Patient 1103	47	0	2	2	1	0	0	0	0	0	0	0	0	1	0	0	0	0	4.2	1
Patient 1104	29	0	3	3	4	0	0	0	7	2	1	0	0	1	0	1	0	0	5.2	3
Patient 1105	42	0	2	2	1	0	0	0	0	0	0	0	0	1	0	0	0	0	5.2	1
Patient 1106	31	0	2	2	1	0	0	1	0	1	0	0	0	1	2	0	0	0	5	1
Patient 1107	33	0	2	2	1	0	0	0	0	0	0	0	0	1	0	0	0	0	4	1
Patient 1108	37	0	2	2	1	0	0	0	0	0	0	0	0	1	0	0	0	0	4.4	1
Patient 1109	30	0	2	2	1	0	0	0	2	0	0	0	0	1	0	0	0	0	4.6	2a
Patient 1110	30	0	2	2	1	0	0	0	0	0	0	0	0	1	0	0	0	0	4.2	1
Patient 1111	26	0	2	2	1	0	0	0	0	0	0	0	0	1	0	0	0	0	4.4	1
Patient 1112	25	0	2	2	1	0	0	0	2	0	0	0	0	1	0	0	0	0	5.4	2a
Patient 1113	41	16	2	2	1	0	0	1	1	1	0	0	0	1	2	0	0	0	4.8	2a
Patient 1114	37	0	3	2	4	0	0	0	8	3	1	1	0	1	2	0	0	0	5.4	3
Patient 1115	44	0	2	2	1	0	0	0	0	1	0	0	0	1	0	0	0	0	4.6	1
Patient 1116	29	0	2	2	1	0	0	0	0	0	0	0	0	1	0	0	0	0	4.2	1
Patient 1117	29	0	2	2	1	0	0	0	2	4	0	1	0	1	1	0	0	0	5.2	2b
Patient 1118	40	0	2	2	1	0	0	0	0	0	0	0	0	1	0	0	0	1	4.2	1
Patient 1119	41	0	2	2	1	0	0	0	2	0	0	0	0	1	0	0	0	0	5.4	2a
Patient 1120	35	0	2	2	1	0	0	0	2	0	0	0	0	1	0	0	0	0	4.6	1
Patient 1121	44	18/45	2	2	1	0	0	0	0	0	0	0	0	1	0	0	0	0	4.4	1
Patient 1122	49	0	2	2	1	1	1	1	2	3	0	1	0	1	1	1	0	1	5.4	2a
Patient 1123	24	0	3	3	4	0	0	0	7	0	1	0	0	1	0	1	0	0	4.6	2b
Patient 1124	36	0	3	2	4	0	0	0	9	3	1	1	0	1	2	1	0	1	5	3
Patient 1125	41	0	2	2	1	0	0	0	0	0	0	0	0	1	0	0	0	1	4.8	1
Patient 1126	43	0	2	2	1	0	0	0	0	0	0	0	0	1	0	0	0	0	4.2	1
Patient 1127	49	0	2	2	1	0	0	0	1	0	0	0	0	1	0	0	0	0	4.4	2a
Patient 1128	32	0	4	3	4	1	0	0	8	4	1	1	0	1	3	1	0	0	5.4	3
Patient 1129	47	0	2	2	1	0	0	0	0	0	0	0	0	1	0	0	0	0	4.2	1
Patient 1130	39	58	4	2	4	0	0	0	8	3	1	1	0	1	1	1	0	0	5.2	3
Patient 1131	60	0	2	2	1	0	0	0	3	5	0	2	0	1	1	0	0	0	5.4	3
Patient 1132	24	33	2	2	1	0	0	0	0	0	0	0	0	1	0	0	0	0	4.4	1
Patient 1133	23	0	2	2	1	0	0	0	0	0	0	0	0	1	0	0	0	0	4.4	1
Patient 1134	44	0	2	2	1	0	0	0	0	0	0	0	0	1	0	0	0	0	4.6	1
Patient 1135	28	0	2	2	1	0	0	0	0	0	0	0	0	1	0	0	0	0	4.4	1
Patient 1136	26	0	2	2	1	0	0	0	0	0	0	0	0	1	0	0	0	0	5.4	1
Patient 1137	37	0	2	2	1	0	0	0	0	1	0	0	0	1	2	0	0	0	5.4	1
Patient 1138	38	0	2	2	1	0	0	0	0	0	0	0	0	1	0	0	0	0	4.6	1
Patient 1139	26	0	2	2	1	0	0	0	0	1	0	0	0	1	2	0	0	0	5.2	1
Patient 1140	29	0	3	2	4	0	0	0	6	1	0	0	0	1	0	1	0	0	5	2b
Patient 1141	35	0	2	2	1	0	0	0	0	0	0	0	0	1	0	0	0	0	4.6	1
Patient 1142	42	0	2	2	1	0	0	0	0	1	0	0	0	1	2	0	0	0	5.2	1
Patient 1143	28	0	2	2	1	0	0	0	0	0	0	0	0	0	0	0	0	0	5.2	1
Patient 1144	22	0	2	2	1	0	0	0	0	0	0	0	0	1	0	0	0	0	4.6	1
Patient 1145	37	0	2	2	1	0	0	0	0	0	0	0	0	1	0	0	0	0	4.4	1
Patient 1146	39	0	2	2	1	0	0	1	0	0	0	0	0	1	0	0	0	1	4.4	1
Patient 1147	27	0	2	2	1	0	0	0	2	0	0	0	0	1	0	1	0	0	4.6	2a
Patient 1148	29	0	2	2	1	0	0	0	0	0	0	0	0	1	0	0	0	0	5.2	1
Patient 1149	42	0	2	2	1	0	0	0	2	2	0	0	0	1	0	1	0	0	5.2	2a
Patient 1150	29	0	2	2	1	0	0	0	0	0	0	0	0	1	0	0	0	0	4.4	1
Patient 1151	41	0	2	2	1	0	0	0	0	0	0	0	0	1	0	0	0	0	5.4	1
Patient 1152	49	0	3	2	4	0	0	0	5	1	0	0	0	1	0	1	0	1	5.2	2b
Patient 1153	28	0	2	2	1	0	0	0	0	1	0	0	0	1	2	0	0	0	4.4	1
Patient 1154	40	0	2	2	1	0	0	0	0	0	0	0	0	1	0	0	0	0	4.4	1
Patient 1155	35	0	3	2	4	0	1	1	5	2	0	0	0	1	2	0	0	0	5.4	2b
Patient 1156	32	0	2	2	1	0	0	0	0	2	0	0	0	1	3	0	0	0	4.6	1
Patient 1157	33	39	3	2	4	0	0	0	8	3	1	1	0	1	1	0	0	0	5.4	3
Patient 1158	30	0	0	0	0	0	0	0	4	0	0	0	0	1	0	0	0	0	5.4	0
Patient 1159	38	52	2	2	1	0	0	0	0	0	0	0	0	1	0	0	0	0	4.4	1
Patient 1160	48	0	2	2	1	0	0	0	0	0	0	0	0	1	0	0	0	0	4	1
Patient 1161	27	0	2	2	1	0	1	1	2	1	0	0	0	1	2	0	0	0	4.6	2a
Patient 1162	67	16	3	2	4	0	0	0	8	5	1	2	0	1	1	0	0	0	5.4	3
Patient 1163	45	0	3	2	4	0	0	0	6	2	0	0	0	1	2	1	0	0	5.4	2b
Patient 1164	49	0	2	2	1	0	0	0	1	2	0	0	0	1	2	1	0	0	5.4	2a
Patient 1165	27	52/53	3	1	1	0	0	0	1	0	0	0	0	1	0	0	0	0	4.6	1
Patient 1166	46	81	2	2	1	0	0	0	2	1	0	0	0	1	2	0	0	0	5	2a
Patient 1167	46	0	2	2	4	0	0	0	5	1	0	0	0	1	0	0	0	0	5	2b
Patient 1168	30	0	2	2	1	0	0	0	1	0	0	0	0	1	0	0	0	0	4.4	1
Patient 1169	59	0	3	2	4	0	0	0	8	5	1	2	0	1	3	0	0	1	5	3
Patient 1170	46	0	2	1	1	0	0	0	1	3	0	1	0	1	3	0	0	0	4.8	2a
Patient 1171	66	58	2	2	1	0	0	0	2	0	0	0	0	1	0	0	0	0	5.4	1
Patient 1172	30	59	3	2	4	0	0	0	8	4	1	1	0	1	1	1	0	0	5.4	3
Patient 1173	39	0	3	2	4	0	0	0	8	2	1	0	0	1	0	0	0	0	5.4	3
Patient 1174	40	0	2	2	1	0	0	0	0	0	0	0	0	1	0	0	0	0	4.6	1
Patient 1175	30	0	2	2	1	0	1	1	0	1	0	0	0	1	2	0	0	0	5	1
Patient 1176	35	52	2	2	1	0	0	0	0	0	0	0	0	1	0	0	0	0	4.4	1
Patient 1177	54	0	2	2	1	0	0	0	2	2	0	0	0	1	2	0	0	0	5.4	2a
Patient 1178	29	0	2	2	1	0	0	0	0	0	0	0	0	0	0	0	0	0	4.6	1
Patient 1179	26	0	2	2	1	0	1	1	0	0	0	0	0	1	1	0	0	0	4.6	1
Patient 1180	56	0	4	2	4	0	0	0	8	2	1	0	0	1	0	0	0	0	5.2	3
Patient 1181	31	0	2	2	1	0	0	0	0	0	0	0	0	1	0	0	0	0	4.6	1
Patient 1182	34	0	2	2	1	0	0	0	0	1	0	0	0	2	2	0	0	0	4.6	1
Patient 1183	25	0	3	2	4	0	0	0	8	4	1	1	0	1	0	1	0	0	5.4	3
Patient 1184	42	0	2	2	1	0	0	0	0	0	0	0	0	1	0	0	0	0	4.6	1
Patient 1185	42	16/51	2	2	1	0	0	0	0	0	0	0	0	1	0	0	0	0	5.4	1
Patient 1186	41	0	3	2	1	0	0	0	3	0	0	0	0	1	0	0	0	0	5.4	2a
Patient 1187	30	0	2	2	1	0	0	1	2	2	0	0	0	1	3	0	0	0	5.4	2a
Patient 1188	31	52	2	2	1	0	0	0	0	0	0	0	0	1	0	0	0	0	4.6	1
Patient 1189	34	0	2	2	1	0	1	1	1	0	0	0	0	1	0	0	0	0	5.2	2a
Patient 1190	28	0	3	2	1	0	0	0	4	5	0	2	0	1	2	0	0	0	5.4	3
Patient 1191	52	0	2	2	1	0	0	0	2	5	0	2	0	1	0	0	0	0	5.4	2b
Patient 1192	27	0	2	2	1	0	0	0	1	1	0	0	0	1	2	0	0	0	5	2a
Patient 1193	27	0	2	2	1	0	0	0	0	1	0	0	0	1	2	0	0	0	5.4	1
Patient 1194	25	HR	2	2	1	0	0	0	0	0	0	0	0	1	0	0	0	0	5.4	1
Patient 1195	51	0	2	2	1	0	0	0	3	0	0	0	0	1	0	0	0	0	5.4	2a
Patient 1196	49	0	3	2	4	0	0	0	8	4	1	1	0	1	0	0	0	0	5.4	3
Patient 1197	36	0	3	2	4	0	0	0	8	4	1	1	0	1	0	0	0	0	5.4	3
Patient 1198	25	0	2	2	1	0	0	0	2	0	0	0	0	1	0	0	0	0	5	2a
Patient 1199	33	16	2	2	1	0	1	1	1	0	0	0	0	1	0	0	0	0	5.4	2a
Patient 1200	44	0	2	2	1	0	0	0	0	0	0	0	0	0	0	0	0	0	5.2	1
Patient 1201	32	0	2	2	1	0	0	0	1	0	0	0	0	0	0	0	0	0	5.4	2a
Patient 1202	34	0	3	2	4	0	0	0	8	2	1	0	0	0	0	0	0	0	5.4	3
Patient 1203	64	16	0	0	0	0	0	0	4	0	0	0	0	1	1	0	0	0	5.4	0
Patient 1204	47	0	2	2	4	0	0	0	5	2	0	0	0	1	2	0	0	0	5	2b
Patient 1205	55	0	2	2	1	0	0	0	1	2	0	0	0	0	3	0	0	0	5.4	2a
Patient 1206	37	0	2	1	1	0	0	0	4	4	0	1	0	1	0	0	0	0	5.4	3
Patient 1207	38	0	2	2	1	0	0	1	1	0	0	0	0	1	0	0	0	0	5.4	2a
Patient 1208	38	0	3	2	1	0	0	0	1	0	0	0	0	1	0	0	0	0	5.2	2a
Patient 1209	58	0	2	2	4	0	0	0	5	3	0	1	0	1	2	1	0	0	5.4	2b
Patient 1210	28	0	2	2	1	0	0	0	0	0	0	0	0	1	1	0	0	0	5	1
Patient 1211	30	0	2	2	1	0	0	0	0	0	0	0	0	1	0	0	0	0	4.4	1
Patient 1212	35	0	2	2	1	0	0	0	0	0	0	0	0	1	2	0	0	0	4.6	1
Patient 1213	27	0	3	3	4	0	0	0	7	2	1	0	0	1	0	0	0	0	5.4	3
Patient 1214	29	HR	2	2	1	0	0	0	2	2	0	0	0	1	3	0	0	0	4.6	2a
Patient 1215	28	0	2	2	1	0	0	0	3	0	0	0	0	1	1	0	0	0	5.4	2a
Patient 1216	33	0	2	2	1	0	0	0	1	0	0	0	0	1	0	0	0	0	4.6	2a
Patient 1217	25	0	2	2	1	0	0	0	0	1	0	0	0	1	2	0	0	0	5.4	1
Patient 1218	48	0	2	2	1	0	0	0	0	0	0	0	0	1	0	0	0	0	4.4	1
Patient 1219	45	0	2	2	1	0	0	0	0	0	0	0	0	1	0	0	0	0	4.2	1
Patient 1220	54	0	3	2	4	0	0	0	8	3	1	1	0	1	1	0	0	0	5.4	3
Patient 1221	26	0	2	2	1	0	0	0	1	2	0	0	0	1	2	0	0	0	5.4	2a
Patient 1222	51	0	2	2	1	0	0	0	4	5	0	2	0	1	2	0	0	0	5.4	3
Patient 1223	26	0	2	2	1	0	0	0	0	0	0	0	0	0	0	0	0	0	4.4	1
Patient 1224	29	0	2	2	1	0	0	1	2	1	0	0	0	1	0	0	0	0	5.4	2a
Patient 1225	38	0	2	2	1	0	0	0	2	0	0	0	0	1	0	0	0	0	4.4	2a
Patient 1226	23	52	2	2	1	0	0	0	2	1	0	0	0	1	2	0	0	0	4.6	2a
Patient 1227	29	0	3	2	4	0	0	0	7	4	1	1	0	1	3	0	0	0	5.4	3
Patient 1228	52	0	3	3	4	0	0	0	4	3	0	1	0	1	0	0	0	0	5.4	3
Patient 1229	33	0	3	2	4	0	0	0	5	2	0	0	0	1	2	0	0	0	5.4	2b
Patient 1230	30	0	2	2	1	0	0	0	0	0	0	0	0	1	0	0	0	0	5.4	1
Patient 1231	32	0	2	2	1	0	0	0	1	0	0	0	0	1	0	0	0	0	5.4	2a
Patient 1232	41	0	2	2	1	0	1	1	2	0	0	0	0	0	0	0	0	0	4.6	2a
Patient 1233	27	0	2	2	1	0	0	0	2	1	0	0	0	1	2	0	0	0	5.4	2a
Patient 1234	37	0	3	2	4	0	0	0	8	3	1	1	0	1	2	0	0	0	5	3
Patient 1235	40	0	2	2	1	0	0	0	0	0	0	0	0	1	0	0	0	0	4.6	1
Patient 1236	53	0	2	2	1	0	0	0	1	2	0	0	0	1	2	0	0	0	5.4	2a
Patient 1237	45	0	2	2	1	0	0	0	0	0	0	0	0	1	0	0	0	0	5.4	1
Patient 1238	24	0	2	2	1	0	0	0	0	0	0	0	0	1	0	0	0	0	4.6	1
Patient 1239	47	0	3	2	4	0	0	0	5	1	0	0	0	1	1	1	0	0	5.2	2b
Patient 1240	68	0	2	2	1	0	0	0	0	1	0	0	0	1	2	0	0	0	5.4	1
Patient 1241	39	0	3	2	4	0	0	0	8	2	1	0	0	1	0	0	0	0	5.2	3
Patient 1242	51	59	2	2	1	0	0	0	0	0	0	0	0	1	1	0	0	0	5.4	1
Patient 1243	32	53/6	3	2	4	0	0	0	7	2	1	0	0	1	1	0	0	0	5.4	3
Patient 1244	48	52	0	0	0	0	0	0	4	0	0	0	0	1	1	0	0	0	5.4	0
Patient 1245	30	0	2	2	1	0	0	0	1	0	0	0	0	1	0	0	0	0	4.6	2a
Patient 1246	31	0	2	2	1	0	0	0	0	1	0	0	0	1	2	0	0	0	5.4	1
Patient 1247	50	0	3	2	4	0	1	1	5	1	0	0	0	1	1	0	0	0	5.4	2b
Patient 1248	43	0	2	2	1	0	0	0	1	0	0	0	0	1	0	0	0	0	4.2	2a
Patient 1249	42	0	2	2	1	0	0	0	4	3	0	1	0	0	0	0	0	0	5.4	2b
Patient 1250	37	0	2	2	1	0	0	0	0	0	0	0	0	1	1	0	0	0	4.6	1
Patient 1251	42	0	2	2	1	0	0	0	0	0	0	0	0	1	1	0	0	0	4.6	1
Patient 1252	53	0	3	2	4	0	0	0	8	2	1	0	0	1	1	1	0	0	5.4	3
Patient 1253	27	16	2	2	1	0	0	0	3	0	0	0	0	1	2	0	0	0	5.4	2a
Patient 1254	25	51	3	2	4	0	0	0	8	2	1	0	0	1	0	0	0	0	5.4	3
Patient 1255	39	16	2	2	1	0	0	0	1	0	0	0	0	1	0	0	0	0	5.4	2a
Patient 1256	32	0	2	2	1	0	0	0	0	0	0	0	0	1	0	0	0	0	4.2	1
Patient 1257	43	0	0	0	0	0	0	0	4	0	0	0	0	1	0	0	0	0	5.4	0
Patient 1258	53	0	3	2	4	0	1	1	6	1	0	0	0	1	0	0	0	0	5.4	2b
Patient 1259	31	0	2	2	1	0	0	1	0	1	0	0	0	1	2	0	0	0	4.6	1
Patient 1260	45	0	2	2	1	0	0	0	1	1	0	0	0	1	2	0	0	0	5.4	2a
Patient 1261	30	0	3	2	4	0	1	1	6	2	0	0	0	1	2	0	0	0	5.4	2b
Patient 1262	42	0	0	0	0	0	0	0	4	0	0	0	0	1	1	0	0	0	5.4	0
Patient 1263	32	0	2	2	1	0	0	0	3	0	0	0	0	1	0	0	0	0	5.4	2a
Patient 1264	32	51	3	2	4	0	0	0	5	1	0	0	0	1	0	0	0	0	5.4	2b
Patient 1265	29	0	2	2	1	0	1	1	0	0	0	0	0	1	0	0	0	0	4.6	1
Patient 1266	46	0	2	2	1	0	0	0	0	0	0	0	0	1	0	0	0	0	5.2	1
Patient 1267	47	0	0	0	0	0	0	0	4	0	0	0	0	1	1	0	0	0	5.4	0
Patient 1268	50	0	3	2	4	0	0	0	8	3	1	1	0	1	1	1	0	0	5	3
Patient 1269	33	0	2	2	1	0	0	0	0	0	0	0	0	1	1	0	0	0	4.2	1
Patient 1270	32	0	1	1	1	0	0	0	3	2	0	0	0	1	0	0	0	0	5.4	2a
Patient 1271	43	0	2	2	1	0	0	0	0	0	0	0	0	1	1	0	0	0	5	1
Patient 1272	28	0	2	2	1	0	1	1	1	0	0	0	0	1	1	0	0	0	4.6	2a
Patient 1273	55	35	3	2	4	0	0	0	8	6	1	2	0	1	2	0	0	0	5.4	3
Patient 1274	38	0	2	2	1	0	0	0	2	0	0	0	0	0	0	0	0	0	5.4	2a
Patient 1275	35	0	3	2	4	0	1	1	8	5	1	2	0	1	0	0	0	0	5.4	3
Patient 1276	36	0	2	2	1	0	1	1	0	1	0	0	0	1	2	0	0	0	5.4	1
Patient 1277	53	0	2	2	1	0	0	0	1	0	0	0	0	1	0	0	0	0	4.4	2a
Patient 1278	34	0	2	2	1	0	0	0	1	0	0	0	0	1	0	0	0	0	4.6	2a
Patient 1279	62	0	2	2	1	0	0	0	1	0	0	0	0	1	0	0	0	0	4.4	2a
Patient 1280	25	6	2	2	1	0	0	0	0	1	0	0	0	1	2	0	0	0	5.4	1
Patient 1281	29	0	3	2	4	0	1	1	8	3	1	1	0	1	0	0	0	0	5	3
Patient 1282	52	0	2	2	1	0	1	1	0	0	0	0	0	1	0	0	0	0	4.6	1
Patient 1283	29	0	2	2	1	0	0	1	1	1	0	0	0	1	2	0	0	0	5.4	2a
Patient 1284	33	0	2	2	1	0	0	0	1	2	0	0	0	1	3	0	0	0	4.6	2a
Patient 1285	49	0	2	2	1	0	0	0	0	2	0	0	0	1	2	0	0	0	5	1
Patient 1286	25	0	3	2	4	1	0	0	7	7	1	3	0	1	3	0	0	0	5.4	3
Patient 1287	24	0	2	2	1	0	0	0	0	0	0	0	0	1	0	0	0	0	4.2	1
Patient 1288	43	0	3	2	4	0	0	0	6	1	0	0	0	0	0	0	0	0	5.4	2b
Patient 1289	67	0	3	2	4	0	0	0	6	3	0	1	0	1	2	0	0	0	5.4	2b
Patient 1290	31	0	3	2	4	0	1	1	8	4	1	1	0	1	0	0	0	0	5.4	3
Patient 1291	28	0	2	2	1	0	0	0	2	0	0	0	0	1	0	0	0	0	5.2	2a
Patient 1292	31	0	2	2	4	0	0	0	6	1	0	0	0	1	0	0	0	0	5.4	2b
Patient 1293	40	0	2	2	1	0	0	0	0	0	0	0	0	1	0	0	0	0	4.4	1
Patient 1294	38	0	2	2	1	0	0	0	0	0	0	0	0	1	0	0	0	0	5.4	1
Patient 1295	33	33	3	2	4	0	0	0	8	5	1	2	0	1	2	1	0	0	5.4	3
Patient 1296	43	0	2	2	1	0	0	0	0	0	0	0	0	0	0	0	0	0	4.6	1
Patient 1297	33	0	2	2	1	0	0	0	2	1	0	0	0	1	2	0	0	0	5.4	2a
Patient 1298	40	0	3	2	4	0	0	0	8	5	1	2	0	1	2	0	0	0	5.2	3
Patient 1299	48	16/33/35/68	3	2	4	1	0	0	7	3	1	1	0	1	1	0	0	0	5.4	3
Patient 1300	22	0	2	2	1	0	0	0	0	0	0	0	0	1	0	0	0	0	5.2	1
Patient 1301	33	16	3	2	4	0	0	0	6	1	0	0	0	1	0	0	0	0	4.6	2b
Patient 1302	26	0	3	2	4	0	0	0	8	2	1	0	0	1	1	0	0	0	5.4	3
Patient 1303	44	81	3	2	4	0	0	0	8	2	1	0	0	1	0	0	0	0	5.4	3
Patient 1304	34	0	3	2	1	0	0	0	0	2	0	0	0	1	2	0	0	0	5.2	1
Patient 1305	27	0	2	2	1	0	0	0	0	0	0	0	0	1	0	0	0	0	4.6	1
Patient 1306	28	31	2	2	1	0	0	0	1	2	0	0	0	1	3	0	0	0	4.6	2a
Patient 1307	40	0	2	2	1	0	0	0	2	0	0	0	0	1	0	0	0	0	5.2	2a
Patient 1308	39	0	2	2	1	0	0	0	0	0	0	0	0	1	1	0	0	0	5.4	1
Patient 1309	24	0	3	3	4	0	0	0	8	6	1	2	0	1	1	0	0	0	5.4	3
Patient 1310	78	0	0	0	0	0	0	0	4	0	0	0	0	1	1	0	0	0	5.4	0
Patient 1311	51	0	2	2	1	0	0	0	0	0	0	0	0	1	0	0	0	0	4.6	1
Patient 1312	21	0	2	2	1	0	1	1	1	1	0	0	0	1	2	0	0	0	5.4	2a
Patient 1313	34	52	2	2	1	0	0	0	1	0	0	0	0	1	0	0	0	0	5.4	2a
Patient 1314	43	0	2	2	1	0	0	0	2	2	0	0	0	1	3	0	0	0	4.6	2a
Patient 1315	32	0	2	2	1	0	0	0	0	0	0	0	0	1	2	0	0	0	5.4	1
Patient 1316	40	0	2	2	1	0	0	1	0	0	0	0	0	1	0	0	0	0	4.6	1
Patient 1317	41	0	2	2	1	0	0	0	0	0	0	0	0	1	0	0	0	0	4.4	1
Patient 1318	27	35	2	2	1	0	0	0	0	1	0	0	0	1	2	0	0	0	4.4	1
Patient 1319	54	0	3	2	1	0	0	0	0	0	0	0	0	1	0	0	0	0	4.4	1
Patient 1320	52	0	2	2	1	0	0	0	0	0	0	0	0	1	0	0	0	0	5.4	1
Patient 1321	39	58/66	2	2	1	0	0	0	0	0	0	0	0	1	0	0	0	0	4.6	1
Patient 1322	43	0	2	2	1	0	0	0	0	0	0	0	0	1	0	0	0	0	4.6	1
Patient 1323	26	0	2	2	1	0	0	0	0	1	0	0	0	1	2	0	0	0	4.6	1
Patient 1324	24	52/53/66	2	2	1	0	0	0	0	0	0	0	0	1	0	0	0	0	4.6	1
Patient 1325	25	16/18/51/52/68/42	2	2	1	0	0	0	2	0	0	0	0	1	0	0	0	0	4.4	2a
Patient 1326	43	0	2	2	1	0	0	0	0	1	0	0	0	1	2	0	0	0	5.4	1
Patient 1327	50	0	0	0	0	0	0	0	4	0	0	0	0	1	0	0	0	0	5.2	0
Patient 1328	26	0	3	2	4	0	0	1	5	1	0	0	0	1	0	0	0	0	5.2	2b
Patient 1329	37	0	2	2	1	0	0	0	0	1	0	0	0	1	2	0	0	0	5.4	1
Patient 1330	47	0	2	2	1	0	0	0	2	2	0	0	0	1	2	0	0	0	5.4	2a
Patient 1331	33	0	2	2	1	0	0	0	0	1	0	0	0	1	2	0	0	0	5.4	1
Patient 1332	58	0	2	2	4	0	0	0	6	3	0	1	0	1	2	0	0	0	5.4	3
Patient 1333	29	0	2	2	1	0	0	0	2	1	0	0	0	1	2	0	0	0	5	2a
Patient 1334	45	0	2	2	1	0	0	0	2	0	0	0	0	1	0	0	0	0	5.4	2a
Patient 1335	68	0	0	0	0	0	0	0	4	0	0	0	0	1	0	0	0	0	5.4	0
Patient 1336	36	0	2	2	1	0	0	0	0	0	0	0	0	1	1	0	0	0	5	1
Patient 1337	30	0	2	2	1	0	0	0	1	1	0	0	0	1	2	0	0	0	4.6	2a
Patient 1338	45	0	3	2	4	0	0	0	8	5	1	2	0	1	2	1	0	0	5.4	3
Patient 1339	40	0	2	2	1	0	0	0	0	0	0	0	0	1	0	0	0	0	4	1
Patient 1340	31	0	2	2	1	0	0	1	0	0	0	0	0	1	0	0	0	0	5.4	1
Patient 1341	37	0	3	2	4	0	0	0	8	3	1	1	0	1	1	0	0	0	5.4	3
Patient 1342	37	53/68	2	2	1	0	0	0	0	0	0	0	0	1	0	0	0	0	5.4	1
Patient 1343	31	0	2	2	1	0	0	0	1	0	0	0	0	1	0	0	0	0	5	2a
Patient 1344	28	0	3	2	4	0	0	0	5	1	0	0	0	1	0	0	0	0	4.6	2b
Patient 1345	22	0	2	1	1	0	0	0	1	0	0	0	0	1	0	0	0	0	4.6	2a
Patient 1346	39	0	2	2	1	0	0	0	2	3	0	1	0	1	2	0	0	0	5	2a
Patient 1347	30	0	2	2	1	0	0	0	2	2	0	0	0	1	3	0	0	0	5.4	2a
Patient 1348	54	0	2	2	4	0	0	0	5	1	0	0	0	1	1	0	0	0	5.4	2b
Patient 1349	30	0	2	2	4	0	0	1	7	5	1	2	0	1	3	0	0	0	5.4	3
Patient 1350	21	0	2	2	1	0	0	0	2	0	0	0	0	0	0	0	0	0	5.2	2a
Patient 1351	29	0	2	2	1	0	0	1	1	1	0	0	0	1	3	0	0	0	4.6	2a
Patient 1352	27	0	2	2	4	0	0	0	5	3	0	1	0	1	3	0	0	0	5.4	2b
Patient 1353	45	52	3	3	4	1	0	0	8	4	1	1	0	0	1	1	0	0	5.4	3
Patient 1354	36	0	2	2	1	0	0	0	0	0	0	0	0	1	1	0	0	0	4.6	1
Patient 1355	39	16	3	2	4	0	1	1	8	3	1	1	0	1	0	0	0	0	5.2	3
Patient 1356	43	31	2	2	1	0	0	0	0	0	0	0	0	1	0	0	0	0	5.2	1
Patient 1357	27	0	2	2	1	0	0	0	1	0	0	0	0	1	0	0	0	0	4.4	2a
Patient 1358	34	0	2	2	1	0	1	1	0	1	0	0	0	1	2	0	0	0	4.6	1
Patient 1359	41	0	2	2	1	0	0	0	3	0	0	0	0	1	1	0	0	0	5.4	2a
Patient 1360	34	0	2	2	1	0	0	0	1	1	0	0	0	1	2	0	0	0	4.6	2a
Patient 1361	35	0	3	2	4	0	0	0	8	2	1	0	0	1	0	0	0	0	5.4	3
Patient 1362	34	0	0	0	0	0	0	0	4	0	0	0	0	1	0	0	0	0	5.4	0
Patient 1363	24	0	2	2	1	0	1	1	0	1	0	0	0	1	2	0	0	0	4.4	1
Patient 1364	42	0	2	2	1	0	0	0	0	0	0	0	0	1	0	0	0	0	5	1
Patient 1365	38	0	2	2	1	0	1	1	0	0	0	0	0	1	0	0	0	0	4.6	1
Patient 1366	36	0	2	2	1	0	0	0	2	0	0	0	0	1	0	0	0	0	5.4	2a
Patient 1367	26	0	2	2	1	0	0	0	0	0	0	0	0	1	0	0	0	0	4.4	1
Patient 1368	29	0	2	2	1	0	0	0	0	1	0	0	0	1	2	0	0	0	5.2	1
Patient 1369	53	0	2	2	1	1	0	0	3	6	0	2	0	1	3	0	0	0	5.4	3
Patient 1370	37	0	2	2	1	0	0	0	2	0	0	0	0	1	0	0	0	0	5.4	2a
Patient 1371	27	6	2	2	1	0	0	0	2	1	0	0	0	1	2	0	0	0	4.6	2a
Patient 1372	33	0	3	2	4	0	0	0	6	2	0	0	0	1	2	0	0	0	4.6	2b
Patient 1373	34	0	3	2	4	0	0	0	8	5	1	2	0	1	2	0	0	0	5.4	3
Patient 1374	40	0	2	2	1	0	0	0	4	5	0	2	0	1	2	0	0	0	5.4	3
Patient 1375	52	0	3	2	4	0	0	0	8	3	1	1	0	1	1	0	0	0	5.4	3
Patient 1376	46	0	3	2	4	0	0	0	8	2	1	0	0	1	0	0	0	0	5.4	3
Patient 1377	43	0	4	3	4	0	0	0	9	5	1	2	0	1	1	0	0	0	5.4	3
Patient 1378	28	0	2	2	1	0	0	0	1	1	0	0	0	1	2	0	0	0	4.4	2a
Patient 1379	29	0	3	2	4	0	1	1	7	3	1	1	0	1	2	1	0	0	5	3
Patient 1380	45	0	2	2	4	1	0	0	5	2	0	0	0	1	2	0	0	0	5.4	2b
Patient 1381	28	0	3	2	4	0	1	1	5	3	0	1	0	1	3	0	0	0	5.4	2b
Patient 1382	48	0	2	2	1	0	0	0	0	0	0	0	0	1	0	0	0	0	4.4	1
Patient 1383	29	0	2	2	1	0	0	0	1	0	0	0	0	1	0	0	0	0	4.6	2a
Patient 1384	28	51	2	2	1	0	0	0	2	1	0	0	0	1	2	0	0	0	5	2a
Patient 1385	43	0	2	2	1	0	0	0	0	0	0	0	0	1	0	0	0	0	4.6	1
Patient 1386	30	0	3	2	4	0	0	0	6	3	0	1	0	1	1	1	0	0	5.4	2b
Patient 1387	38	0	2	2	1	0	0	0	2	2	0	0	0	1	3	0	0	0	5.2	2a
Patient 1388	25	0	2	2	1	0	0	0	0	0	0	0	0	1	0	0	0	0	4.6	1
Patient 1389	36	0	3	2	4	0	0	0	8	2	1	0	0	1	0	0	0	0	5.4	3
Patient 1390	48	31、56	3	2	4	0	0	0	9	4	1	1	0	1	0	0	0	0	5.4	3
Patient 1391	37	0	2	2	1	0	0	0	0	1	0	0	0	1	2	0	0	0	4.4	1
Patient 1392	26	0	2	2	1	0	1	1	1	0	0	0	0	1	1	0	0	0	5.4	2a
Patient 1393	40	0	2	2	1	0	0	0	0	0	0	0	0	1	0	0	0	0	5.4	1
Patient 1394	41	0	2	2	1	0	0	0	0	1	0	0	0	1	2	0	0	0	5.4	1
Patient 1395	28	0	2	2	1	0	0	0	2	0	0	0	0	1	0	0	0	0	5.4	2a
Patient 1396	49	0	3	2	4	0	0	0	8	5	1	2	0	1	2	1	0	0	5.2	3
Patient 1397	41	0	2	2	1	0	0	0	0	0	0	0	0	1	0	0	0	0	5	1
Patient 1398	27	56	2	2	1	0	0	0	1	1	0	0	0	1	2	0	0	0	4.6	2a
Patient 1399	45	0	2	2	1	0	0	0	1	1	0	0	0	1	2	0	0	0	4.6	2a
Patient 1400	25	16	3	2	4	0	0	0	8	2	1	0	0	1	0	0	0	0	5.4	3
Patient 1401	35	0	2	2	1	0	0	0	0	1	0	0	0	1	2	0	0	0	4.4	1
Patient 1402	31	0	2	2	4	0	0	0	6	3	0	1	0	1	3	0	0	0	4.6	2b
Patient 1403	29	0	2	2	1	0	0	1	3	1	0	0	0	1	2	0	0	0	5.4	2a
Patient 1404	49	16	2	2	1	0	0	0	2	0	0	0	0	1	0	0	0	0	4.6	2a
Patient 1405	41	0	2	2	1	0	0	0	1	1	0	0	0	1	2	0	0	0	4.2	2a
Patient 1406	34	0	2	2	1	0	0	0	0	1	0	0	0	1	2	0	0	0	4.6	1
Patient 1407	47	0	3	2	4	0	0	0	5	1	0	0	0	1	1	1	0	0	5.2	2b
Patient 1408	33	0	3	2	4	0	0	0	8	2	1	0	0	1	0	0	0	0	5.4	3
Patient 1409	29	0	2	2	4	0	0	0	6	2	0	0	0	1	1	0	0	0	5.4	2b
Patient 1410	30	0	3	2	4	0	0	0	9	4	1	1	0	1	1	0	0	0	5.4	3
Patient 1411	29	42	3	2	4	0	1	1	8	2	1	0	0	1	0	0	0	0	5.4	3
Patient 1412	26	68	2	2	1	0	0	0	2	1	0	0	0	1	2	0	0	0	5.2	2a
Patient 1413	32	0	2	2	1	0	0	0	2	1	0	0	0	1	2	0	0	0	5.4	2a
Patient 1414	33	0	2	2	1	0	0	0	3	0	0	0	0	1	0	0	0	0	4.6	2a
Patient 1415	43	16	4	2	4	0	0	0	9	4	1	1	0	0	0	0	0	0	5.4	3
Patient 1416	44	0	3	2	4	0	0	0	6	3	0	1	0	1	3	0	0	0	5.4	2b
Patient 1417	44	0	2	2	1	0	0	0	0	0	0	0	0	1	0	0	0	0	4.6	1
Patient 1418	42	0	3	2	4	0	0	0	5	1	0	0	0	1	0	0	0	0	5.2	2b
Patient 1419	34	0	2	2	1	0	0	0	2	0	0	0	0	1	0	0	0	0	5.4	2a
Patient 1420	40	0	3	2	4	0	0	0	5	1	0	0	0	1	1	0	0	0	5.4	2b
Patient 1421	32	0	2	2	1	0	0	0	0	1	0	0	0	1	2	0	0	0	5.4	1
Patient 1422	47	0	3	2	4	0	0	0	8	4	1	1	0	1	0	0	0	0	5.4	3
Patient 1423	23	0	2	2	1	0	0	0	0	0	0	0	0	1	0	0	0	0	5.4	1
Patient 1424	74	0	2	2	4	0	0	0	6	3	0	1	0	1	1	0	0	0	5.4	3
Patient 1425	44	0	2	2	1	0	0	0	0	0	0	0	0	1	0	0	0	0	5	1
Patient 1426	38	0	2	2	1	0	0	0	0	1	0	0	0	1	2	0	0	0	5.4	1
Patient 1427	37	0	2	2	1	0	0	1	0	0	0	0	0	1	0	0	0	0	5	1
Patient 1428	22	0	2	2	1	0	0	0	0	1	0	0	0	1	2	0	0	0	5.4	1
Patient 1429	30	0	2	2	1	0	0	0	0	0	0	0	0	1	0	0	0	0	5.4	1
Patient 1430	35	0	3	2	4	0	1	1	5	3	0	1	0	1	1	0	0	0	5.4	2b
Patient 1431	47	0	2	2	1	0	0	0	0	0	0	0	0	1	0	0	0	0	4.6	1
Patient 1432	35	0	2	2	1	0	0	0	0	1	0	0	0	1	2	0	0	0	5	1
Patient 1433	44	0	2	2	1	0	0	0	0	0	0	0	0	0	0	0	0	0	4.6	1
Patient 1434	40	53	3	2	4	0	0	0	9	2	1	0	0	1	0	0	0	0	5.4	3
Patient 1435	34	68	3	2	1	1	0	0	3	0	0	0	0	1	1	0	0	0	5.4	2a
Patient 1436	31	0	2	2	1	0	0	0	0	0	0	0	0	1	0	0	0	0	4.6	1
Patient 1437	58	16	4	2	4	0	0	0	8	2	1	0	0	1	1	0	0	0	5.4	3
Patient 1438	56	39	2	2	4	0	0	0	6	3	0	1	0	1	1	0	0	0	5.4	3
Patient 1439	49	11	3	2	4	0	0	0	6	1	0	0	0	1	0	0	0	0	5.4	2b
Patient 1440	41	16/52	3	2	4	0	0	0	8	3	1	1	0	1	2	1	0	0	5.4	3
Patient 1441	47	31	3	2	4	1	0	0	8	5	1	2	0	1	2	1	0	0	5.4	3
Patient 1442	38	0	2	2	1	0	0	0	0	0	0	0	0	1	0	0	0	0	5.4	1
Patient 1443	37	0	2	2	1	0	0	0	0	0	0	0	0	1	0	0	0	0	5.4	1
Patient 1444	33	0	3	2	4	0	0	0	6	1	0	0	0	1	0	0	0	0	5.4	2b
Patient 1445	30	56	3	2	4	0	0	0	7	5	1	2	0	1	2	0	0	0	5.4	3
Patient 1446	26	35、52	3	2	4	0	1	1	8	4	1	1	0	1	1	1	0	0	5.4	3
Patient 1447	42	51	2	2	1	0	0	1	1	0	0	0	0	1	1	0	0	0	4.6	2a
Patient 1448	30	0	2	2	1	0	0	0	0	0	0	0	0	1	1	0	0	0	4.4	1
Patient 1449	42	0	2	2	1	0	0	0	0	0	0	0	0	0	0	0	0	0	4.4	1
Patient 1450	39	0	3	2	4	0	1	1	8	3	1	1	0	1	0	0	0	0	5.4	3
Patient 1451	48	0	2	2	1	0	0	0	0	1	0	0	0	1	2	0	0	0	5.4	1
Patient 1452	59	52	3	2	4	0	0	0	8	3	1	1	0	1	2	1	0	0	5.4	3
Patient 1453	48	0	2	2	1	0	0	0	2	0	0	0	0	1	1	0	0	0	5.4	2a
Patient 1454	37	39	2	2	1	0	0	0	0	0	0	0	0	1	1	0	0	0	4.6	1
Patient 1455	39	0	2	2	1	0	1	1	3	0	0	0	0	1	0	0	0	0	4.6	2a
Patient 1456	43	0	2	2	4	0	0	0	5	1	0	0	0	1	1	0	0	0	5	2b
Patient 1457	33	0	3	2	4	0	0	0	6	3	0	1	0	1	1	0	0	0	5.4	3
Patient 1458	27	16	2	2	1	0	0	0	0	0	0	0	0	1	0	0	0	0	4.6	1
Patient 1459	54	0	3	2	4	0	0	0	6	4	0	1	0	1	1	0	0	0	5.4	2b
Patient 1460	40	0	3	2	4	0	0	0	8	2	1	0	0	1	0	0	0	0	5.4	3
Patient 1461	40	56/68	2	2	1	0	0	0	0	0	0	0	0	1	0	0	0	0	4.6	1
Patient 1462	45	0	3	2	4	0	0	0	8	5	1	2	0	0	2	0	0	0	5.4	3
Patient 1463	42	0	3	2	4	0	0	0	8	5	1	2	0	1	2	0	0	0	5.4	3
Patient 1464	27	0	2	2	1	0	0	1	1	1	0	0	0	1	2	0	0	0	5.2	2a
Patient 1465	35	0	2	2	1	0	0	0	0	0	0	0	0	1	0	0	0	0	5.2	1
Patient 1466	33	0	3	2	4	0	0	0	5	1	0	0	0	1	0	0	0	0	5.2	2b
Patient 1467	44	39/66	2	2	1	0	0	0	4	4	0	1	0	1	0	0	0	0	5.4	3
Patient 1468	23	0	2	2	1	0	0	0	0	0	0	0	0	1	0	0	0	0	4.4	1
Patient 1469	44	0	2	2	1	0	0	0	1	0	0	0	0	1	0	0	0	0	5.4	2a
Patient 1470	32	56	3	2	4	0	0	0	6	1	0	0	0	1	0	0	0	0	5	2b
Patient 1471	27	0	2	2	1	0	0	1	0	0	0	0	0	1	0	0	0	0	5.4	1
Patient 1472	32	0	2	2	1	0	0	0	0	0	0	0	0	1	0	0	0	0	4.6	1
Patient 1473	49	81	3	2	4	0	0	0	8	5	1	2	0	1	2	0	0	0	5.4	3
Patient 1474	25	0	2	2	1	0	0	0	0	0	0	0	0	1	0	0	0	0	4.6	1
Patient 1475	44	0	2	2	1	0	0	0	0	0	0	0	0	1	0	0	0	0	4.6	1
Patient 1476	44	0	0	0	0	0	0	0	4	0	0	0	0	0	1	0	0	0	5.4	0
Patient 1477	32	0	2	2	1	0	0	1	0	0	0	0	0	1	0	0	0	0	4.6	1
Patient 1478	22	0	2	2	1	0	1	1	0	0	0	0	0	1	0	0	0	0	4.6	1
Patient 1479	28	0	2	2	1	0	0	0	2	0	0	0	0	1	1	0	0	0	5.4	2a
Patient 1480	29	0	2	2	1	0	0	0	1	1	0	0	0	1	2	0	0	0	4.6	2a
Patient 1481	45	0	3	2	4	1	0	0	6	6	0	2	0	1	0	0	0	0	5.4	3
Patient 1482	32	0	2	2	1	0	0	0	0	0	0	0	0	0	0	0	0	0	4.6	1
Patient 1483	67	0	4	3	4	0	0	0	8	6	1	2	0	1	3	1	0	0	5.2	3
Patient 1484	40	0	2	2	1	0	0	0	4	4	0	1	0	1	0	0	0	0	5.4	3
Patient 1485	24	0	2	2	1	0	0	0	1	1	0	0	0	1	2	0	0	0	5	2a
Patient 1486	45	0	4	2	4	0	0	0	9	2	1	0	0	1	0	0	0	0	5.4	3
Patient 1487	42	0	3	2	4	0	0	0	10	4	1	1	0	1	0	0	0	0	5.4	3
Patient 1488	48	0	3	2	4	0	0	0	8	2	1	0	0	1	0	0	0	0	5	3
Patient 1489	39	0	2	2	1	0	1	1	1	0	0	0	0	1	0	0	0	0	5.2	2a
Patient 1490	42	16	2	2	1	1	0	0	6	6	0	2	0	1	1	0	0	0	5.4	3
Patient 1491	23	0	2	2	1	0	0	0	1	1	0	0	0	1	2	0	0	0	4.6	2a
Patient 1492	53	0	2	2	1	0	0	0	1	0	0	0	0	1	0	0	0	0	5.2	2a
Patient 1493	29	0	2	2	1	0	0	0	1	1	0	0	0	1	2	0	0	0	5.2	2a
Patient 1494	35	0	2	2	1	0	0	0	0	1	0	0	0	1	2	0	0	0	4.4	1
Patient 1495	64	0	2	1	1	0	0	0	4	5	0	2	0	1	2	0	0	0	5.4	3
Patient 1496	33	0	2	2	4	0	0	0	4	3	0	1	0	1	2	0	0	0	5.2	2b
Patient 1497	32	0	2	2	1	0	0	0	0	2	0	0	0	1	2	0	0	0	5.4	1
Patient 1498	61	0	0	0	0	0	0	0	4	0	0	0	0	1	1	0	0	0	5.4	0
Patient 1499	30	0	2	2	1	0	0	0	1	0	0	0	0	1	0	0	0	0	4.6	2a
Patient 1500	34	0	3	2	4	0	0	0	4	2	0	0	0	1	2	0	0	0	5.2	2b
Patient 1501	32	0	2	2	1	0	0	0	0	0	0	0	0	1	0	0	0	0	4.4	1
Patient 1502	28	0	0	0	0	0	0	0	4	0	0	0	0	1	1	0	0	0	5.4	0
Patient 1503	33	0	2	2	1	0	0	0	1	0	0	0	0	1	0	0	0	0	4.4	2a
Patient 1504	33	0	2	2	1	0	0	0	0	0	0	0	0	1	0	0	0	0	4.6	1
Patient 1505	34	0	3	2	4	0	0	0	8	4	1	1	0	1	0	0	0	0	5.4	3
Patient 1506	32	0	2	2	1	0	0	0	0	0	0	0	0	1	1	0	0	0	5.4	1
Patient 1507	26	0	2	2	1	0	0	0	1	2	0	0	0	1	3	0	0	0	5.4	2a
Patient 1508	39	0	2	2	1	0	0	0	0	0	0	0	0	1	0	0	0	0	4.2	1
Patient 1509	28	0	3	2	4	0	0	0	7	3	1	1	0	1	0	0	0	0	5.4	3
Patient 1510	42	0	2	2	1	0	0	0	0	0	0	0	0	1	0	0	0	0	4.6	1
Patient 1511	27	0	3	2	4	0	0	0	8	4	1	1	0	1	0	0	0	0	5.4	3
Patient 1512	41	0	3	2	4	0	0	0	8	5	1	2	0	1	2	0	0	0	5.4	3
Patient 1513	28	0	4	2	4	0	0	0	8	2	1	0	0	1	0	0	0	0	5.2	3
Patient 1514	29	51	4	2	4	0	0	0	8	2	1	0	0	1	1	0	0	0	5.4	3
Patient 1515	30	0	2	2	1	0	0	0	0	1	0	0	0	0	2	0	0	0	4.6	1
Patient 1516	20	16、31、39、58、6	3	2	4	0	1	1	8	2	1	0	0	1	0	0	0	0	5.4	3
Patient 1517	62	0	2	2	1	0	0	0	4	5	0	2	0	1	2	0	0	0	5.2	3
Patient 1518	38	0	2	2	1	0	0	0	0	1	0	0	0	1	2	0	0	0	5.2	1
Patient 1519	24	0	2	2	1	0	0	0	0	0	0	0	0	1	0	0	0	0	4.6	1
Patient 1520	30	0	2	2	1	0	1	1	0	0	0	0	0	1	0	0	0	0	4.6	1
Patient 1521	39	0	2	2	1	0	0	0	0	0	0	0	0	1	0	0	0	0	4.6	1
Patient 1522	21	58	3	2	4	0	0	0	5	1	0	0	0	1	0	0	0	0	5.2	2b
Patient 1523	32	0	2	2	1	0	0	0	2	2	0	0	0	1	0	0	0	0	5.4	2b
Patient 1524	34	16	2	2	1	0	0	0	2	1	0	0	0	1	2	0	0	0	5.2	2a
Patient 1525	55	0	2	2	1	0	0	0	2	0	0	0	0	1	1	0	0	0	5.4	2a
Patient 1526	43	0	2	2	1	0	0	1	0	0	0	0	0	1	0	0	0	0	4.6	1
Patient 1527	25	0	2	2	1	0	0	0	0	0	0	0	0	1	0	0	0	0	5.2	1
Patient 1528	55	0	2	1	1	0	0	0	4	4	0	1	0	1	0	0	0	0	5.4	3
Patient 1529	25	0	2	2	1	0	0	0	0	0	0	0	0	1	0	0	0	0	4.6	1
Patient 1530	31	0	2	2	1	0	0	0	2	0	0	0	0	1	1	0	0	0	5.4	2a
Patient 1531	51	0	2	2	1	0	1	1	0	0	0	0	0	1	0	0	0	0	4.6	1
Patient 1532	55	0	1	1	1	0	0	0	4	0	0	0	0	1	1	0	0	0	5.4	0
Patient 1533	26	0	2	2	1	0	0	0	1	1	0	0	0	0	2	0	0	0	5.2	2a
Patient 1534	32	0	2	1	1	0	0	0	1	0	0	0	0	1	0	0	0	0	5.4	2a
Patient 1535	31	0	2	2	1	0	0	0	0	0	0	0	0	0	0	0	0	0	4.4	1
Patient 1536	34	52	2	2	1	0	0	0	0	0	0	0	0	0	0	0	0	0	4.6	1
Patient 1537	46	16	2	2	1	0	1	1	2	0	0	0	0	1	0	0	0	0	4.6	2a
Patient 1538	35	0	2	2	1	0	0	1	2	0	0	0	0	1	0	0	0	0	5.2	2a
Patient 1539	35	0	2	2	1	0	0	1	0	0	0	0	0	1	0	0	0	0	4.6	1
Patient 1540	28	0	2	2	1	0	0	0	2	0	0	0	0	1	0	0	0	0	4.6	2a
Patient 1541	34	42	2	2	1	0	0	0	1	1	0	0	0	1	2	0	0	0	4.6	2a
Patient 1542	34	0	2	2	1	0	0	1	0	0	0	0	0	0	0	0	0	0	4.6	1
Patient 1543	37	0	2	2	1	0	0	0	1	0	0	0	0	1	0	0	0	0	4.6	2a
Patient 1544	54	39、51	2	2	4	0	0	0	6	4	0	1	0	1	1	0	0	0	5.4	3
Patient 1545	27	0	2	2	4	0	1	1	6	3	1	1	0	1	3	0	0	0	5.4	2b
Patient 1546	41	0	2	2	1	0	0	0	0	0	0	0	0	1	0	0	0	0	4.6	1
Patient 1547	37	0	4	2	4	0	0	0	8	2	1	0	0	1	0	0	0	0	5.4	3
Patient 1548	34	0	3	2	4	0	0	0	6	2	0	0	0	1	2	0	0	0	5.4	2b
Patient 1549	39	0	2	2	1	0	0	0	0	0	0	0	0	1	0	0	0	0	4.6	1
Patient 1550	30	52	3	2	4	0	0	0	7	4	1	1	0	1	1	0	0	0	5.4	3
Patient 1551	29	0	2	2	1	0	0	0	0	0	0	0	0	1	0	0	0	0	4.6	1
Patient 1552	25	0	2	2	1	0	0	1	3	0	0	0	0	1	0	0	0	0	5.2	2a
Patient 1553	50	52	3	2	4	1	0	0	6	4	0	1	0	1	2	0	0	0	5.4	2b
Patient 1554	41	0	2	2	1	0	0	0	0	0	0	0	0	1	0	0	0	0	5.2	1
Patient 1555	27	16	2	2	1	0	0	0	4	6	0	2	0	1	1	0	0	0	5.4	3
Patient 1556	31	33	2	2	1	0	0	1	3	0	0	0	0	1	0	0	0	0	5.2	2a
Patient 1557	30	66	2	2	4	0	0	0	5	1	0	0	0	1	0	0	0	0	5.4	2b
Patient 1558	36	18	2	2	1	0	0	0	3	0	0	0	0	1	0	0	0	0	4.6	2a
Patient 1559	28	0	2	1	1	0	0	0	2	2	0	0	0	1	3	0	0	0	5.2	2a
Patient 1560	33	0	2	1	1	0	0	1	1	1	0	0	0	0	2	0	0	0	4.6	2a
Patient 1561	44	0	2	2	1	0	0	1	0	0	0	0	0	1	0	0	0	0	4.6	1
Patient 1562	35	0	3	2	1	0	0	1	2	1	0	0	0	1	2	0	0	0	4.4	2a
Patient 1563	25	0	2	2	1	0	0	0	1	0	0	0	0	1	0	0	0	0	4.6	1
Patient 1564	26	0	2	2	1	0	0	0	1	1	0	0	0	1	2	0	0	0	4.6	1
Patient 1565	40	0	2	2	1	0	0	0	0	0	0	0	0	1	0	0	0	0	4.6	1
Patient 1566	30	0	3	2	4	0	0	0	6	1	0	0	0	1	0	0	0	0	5.4	2b
Patient 1567	39	0	2	2	1	0	0	0	0	0	0	0	0	1	0	0	0	0	5.4	1
Patient 1568	38	0	2	2	1	0	0	1	1	1	0	0	0	1	2	0	0	0	4.6	2a
Patient 1569	51	0	0	0	0	0	0	0	4	0	0	0	0	1	0	0	0	0	5.4	0
Patient 1570	46	33	3	2	4	0	0	0	8	4	1	1	0	1	3	1	0	0	5.2	3
Patient 1571	38	0	3	2	4	0	0	0	8	5	1	2	0	1	1	0	0	0	5.4	3
Patient 1572	41	0	2	2	1	0	0	0	0	0	0	0	0	0	0	0	0	0	4.6	1
Patient 1573	32	0	2	2	1	0	1	1	1	1	0	0	0	1	2	0	0	0	5	2a
Patient 1574	31	0	3	2	4	0	0	0	8	5	1	2	0	1	2	1	0	0	5.4	3
Patient 1575	32	0	2	2	1	0	0	0	0	0	0	0	0	0	0	0	0	0	4.6	1
Patient 1576	36	53	2	2	1	0	0	0	0	0	0	0	0	1	0	0	0	0	5.4	1
Patient 1577	28	0	2	2	1	0	0	0	0	0	0	0	0	1	0	0	0	0	5.4	1
Patient 1578	47	0	2	2	1	0	0	0	0	0	0	0	0	1	0	0	0	0	5.4	1
Patient 1579	42	0	2	2	1	0	0	0	0	1	0	0	0	1	2	0	0	0	5.4	1
Patient 1580	33	0	2	2	1	0	0	0	0	0	0	0	0	1	1	0	0	0	4.6	1
Patient 1581	65	0	0	0	0	0	0	0	4	0	0	0	0	1	1	0	0	0	5.4	0
Patient 1582	39	0	2	2	1	0	0	0	0	0	0	0	0	1	0	0	0	0	4.4	1
Patient 1583	31	0	3	2	1	0	0	0	2	2	0	0	0	1	3	0	0	0	5.2	2a
Patient 1584	43	0	2	2	1	0	0	0	0	1	0	0	0	1	2	0	0	0	4.6	1
Patient 1585	30	0	3	2	4	0	0	0	8	3	1	1	0	1	2	0	0	0	5.4	3
Patient 1586	36	52、53	2	2	1	0	0	0	0	1	0	0	0	1	2	0	0	0	4.4	1
Patient 1587	26	31	2	2	1	0	0	0	0	1	0	0	0	0	2	0	0	0	4.6	1
Patient 1588	23	58、66	2	2	1	0	0	0	0	0	0	0	0	0	0	0	0	0	4.4	1
Patient 1589	40	0	2	2	1	0	0	0	1	0	0	0	0	1	0	0	0	0	5.4	2a
Patient 1590	25	0	2	2	4	0	1	1	7	3	1	1	0	1	0	0	0	0	5.2	3
Patient 1591	61	16、45、53、56、66	3	2	4	0	0	0	8	2	1	0	0	1	0	1	0	0	5.4	3
Patient 1592	21	16、33、45、51、52、58、66、6、11	3	2	1	0	0	0	3	0	0	0	0	1	0	0	0	0	4.6	2a
Patient 1593	53	0	3	2	4	0	0	0	8	2	1	0	0	0	0	0	0	0	5.4	3
Patient 1594	27	0	2	2	1	0	0	0	0	0	0	0	0	1	0	0	0	0	5.2	1
Patient 1595	28	39、58	2	2	1	0	0	0	0	0	0	0	0	1	0	0	0	0	4.4	1
Patient 1596	35	0	2	2	1	0	0	0	0	1	0	0	0	1	2	0	0	0	4.6	1
Patient 1597	29	0	2	2	1	0	0	0	3	0	0	0	0	1	1	0	0	0	5.4	2a
Patient 1598	36	6	0	0	0	0	0	0	4	0	0	0	0	1	0	0	0	0	5.4	0
Patient 1599	34	0	2	2	4	0	0	0	6	2	0	0	0	1	2	1	0	0	5.2	2b
Patient 1600	46	0	2	2	1	0	0	0	0	0	0	0	0	1	0	0	0	0	4.6	1
Patient 1601	34	0	3	2	4	0	0	0	8	2	1	0	0	1	0	0	0	0	4.6	3
Patient 1602	25	0	2	2	1	0	0	0	0	0	0	0	0	1	2	0	0	0	4.6	1
Patient 1603	34	0	2	2	1	0	0	0	0	0	0	0	0	1	0	0	0	0	4.6	1
Patient 1604	28	0	2	2	1	1	0	0	4	5	0	2	0	1	1	0	0	0	5.4	2a
Patient 1605	36	81	2	2	1	0	0	0	0	0	0	0	0	1	1	0	0	0	5.4	1
Patient 1606	42	0	2	2	1	0	0	0	2	1	0	0	0	1	2	0	0	0	4.6	2a
Patient 1607	36	0	4	2	4	0	0	0	8	4	1	1	0	1	0	0	0	0	5.4	3
Patient 1608	35	0	2	2	1	0	0	0	0	0	0	0	0	1	0	0	0	0	4.4	1
Patient 1609	27	0	2	2	1	0	0	0	0	0	0	0	0	1	0	0	0	0	4.6	1
Patient 1610	24	HR	2	2	1	0	0	0	3	2	0	0	0	1	2	0	0	0	4.6	2a
Patient 1611	26	53	2	2	1	0	0	0	0	3	0	1	0	0	2	0	0	0	4.6	1
Patient 1612	42	0	2	2	1	0	0	0	4	4	0	1	0	0	0	0	0	0	5.4	3
Patient 1613	38	0	3	2	4	0	0	0	7	5	1	2	0	1	3	0	0	0	5.2	3
Patient 1614	39	0	2	2	1	0	0	0	0	2	0	0	0	1	3	0	0	0	4.6	1
Patient 1615	39	0	2	2	1	0	0	0	0	0	0	0	0	0	0	0	0	0	5.2	1
Patient 1616	24	16	2	2	1	0	0	0	2	1	0	0	0	1	2	0	0	0	4.6	2a
Patient 1617	25	0	2	2	1	0	1	1	2	1	0	0	0	1	2	0	0	0	5.4	2a
Patient 1618	47	0	2	2	1	0	0	1	2	0	0	0	0	1	0	0	0	0	5.4	2a
Patient 1619	25	59	3	2	4	0	0	0	8	4	1	1	0	1	3	0	0	0	5.4	3
Patient 1620	23	0	2	2	1	0	0	0	0	0	0	0	0	1	0	0	0	0	4.6	1
Patient 1621	34	0	2	2	1	0	0	0	0	1	0	0	0	1	2	0	0	0	5.4	1
Patient 1622	43	0	2	2	1	0	0	0	2	3	0	1	0	1	3	0	0	0	5.4	2a
Patient 1623	38	0	2	2	1	0	0	0	0	1	0	0	0	1	2	0	0	0	4.6	1
Patient 1624	39	0	3	2	4	0	0	0	8	3	1	1	0	1	0	0	0	0	5.2	3
Patient 1625	34	0	2	2	1	0	0	0	0	1	0	0	0	1	2	0	0	0	5.2	1
Patient 1626	36	0	2	2	1	0	0	1	0	1	0	0	0	1	2	0	0	0	5.2	1
Patient 1627	39	0	2	2	1	0	0	0	2	2	0	0	0	1	3	0	0	0	5.2	2a
Patient 1628	34	0	2	2	1	0	0	0	0	0	0	0	0	1	1	0	0	0	5.2	1
Patient 1629	33	16、56、68	4	2	4	0	0	0	10	4	1	1	0	1	0	1	0	0	5.2	3
Patient 1630	32	0	2	2	1	0	0	0	0	0	0	0	0	0	0	0	0	0	4.6	1
Patient 1631	27	0	2	2	1	0	1	1	0	0	0	0	0	1	3	0	0	0	5.2	1
Patient 1632	45	0	2	2	1	0	0	0	0	0	0	0	0	1	0	0	0	0	4.6	1
Patient 1633	36	0	3	2	4	0	0	0	8	3	1	1	0	1	2	0	0	0	5.2	3
Patient 1634	23	35、58	3	2	4	0	0	0	7	4	1	1	0	1	2	1	0	0	5.4	3
Patient 1635	43	0	2	2	1	0	0	0	0	1	0	0	0	1	2	0	0	0	5.4	1
Patient 1636	38	0	2	2	1	0	0	0	0	0	0	0	0	1	2	0	0	0	5.2	1
Patient 1637	32	0	3	2	4	0	0	0	6	4	0	1	0	1	3	0	0	0	5.4	2b
Patient 1638	41	0	2	2	1	0	0	0	0	0	0	0	0	1	0	0	0	0	5.4	1
Patient 1639	50	16	2	2	1	0	1	1	2	0	0	0	0	1	0	0	0	0	5.4	2a
Patient 1640	32	0	2	1	1	0	0	0	4	4	0	1	0	0	0	0	0	0	5.4	3
Patient 1641	33	0	2	2	1	0	0	0	0	1	0	0	0	0	2	0	0	0	4.4	1
Patient 1642	27	0	2	2	1	0	0	0	0	1	0	0	0	1	2	0	0	0	5.2	1
Patient 1643	35	82	3	2	4	0	0	0	8	5	1	2	0	1	1	0	0	0	5.2	3
Patient 1644	54	0	2	2	4	0	0	0	6	6	0	2	0	1	3	0	0	0	5.4	3
Patient 1645	35	0	4	2	4	0	1	1	8	5	1	2	0	1	2	0	0	0	5.4	3
Patient 1646	46	HR	3	2	4	0	1	1	8	1	1	0	0	1	0	0	0	0	5.2	2b
Patient 1647	47	52	2	2	1	0	0	0	2	2	0	0	0	0	3	0	0	0	4.6	2a
Patient 1648	32	0	2	2	1	0	1	1	2	0	0	0	0	1	0	0	0	0	4.6	2a
Patient 1649	33	0	2	2	1	0	0	0	0	1	0	0	0	1	2	0	0	0	5.4	1
Patient 1650	41	56	2	1	1	0	0	0	4	5	0	2	0	1	1	0	0	0	5.4	3
Patient 1651	29	56	3	2	4	0	0	0	7	3	1	1	0	1	0	0	0	0	5.2	3
Patient 1652	47	0	3	2	4	0	0	0	10	2	1	0	0	1	0	0	0	0	5.2	3
Patient 1653	39	0	2	2	1	0	0	0	0	1	0	0	0	1	2	0	0	0	4.6	1
Patient 1654	33	0	3	2	4	0	0	0	8	2	1	0	0	1	0	0	0	0	5.4	3
Patient 1655	53	51、59、6、81	2	2	1	0	0	0	2	1	0	0	0	1	2	0	0	0	4.6	2a
Patient 1656	40	0	2	2	1	0	0	0	0	0	0	0	0	1	0	0	0	0	4.6	1
Patient 1657	36	0	2	2	1	1	0	0	5	6	0	2	0	1	0	0	0	0	5.4	3
Patient 1658	33	0	2	2	1	0	0	0	0	0	0	0	0	1	0	0	0	0	4.4	1
Patient 1659	36	0	2	2	1	0	0	0	0	0	0	0	0	1	0	0	0	0	4.4	1
Patient 1660	57	0	0	0	0	0	0	0	4	0	0	0	0	1	0	0	0	0	5.4	0
Patient 1661	33	0	2	2	1	0	0	0	0	0	0	0	0	1	0	0	0	0	4.6	1
Patient 1662	26	0	2	2	1	0	0	0	0	1	0	0	0	1	2	0	0	0	4.6	1
Patient 1663	26	0	2	2	1	0	0	0	1	0	0	0	0	1	0	0	0	0	5.4	1
Patient 1664	30	0	0	0	0	0	0	0	4	0	0	0	0	1	1	0	0	0	5.4	0
Patient 1665	31	0	0	0	0	0	0	0	4	0	0	0	0	0	1	0	0	0	5.4	0
Patient 1666	31	0	2	2	1	0	0	1	0	2	0	0	0	1	3	0	0	0	5.2	1
Patient 1667	42	0	2	2	1	0	0	1	0	1	0	0	0	1	2	0	0	0	5.4	1
Patient 1668	32	0	2	2	4	0	0	0	6	5	0	2	0	1	2	0	0	0	5.4	3
Patient 1669	33	0	4	2	4	0	0	0	8	3	1	1	0	0	2	1	0	0	5.2	3
Patient 1670	28	0	2	2	1	0	0	0	0	1	0	0	0	1	2	0	0	0	5.2	1
Patient 1671	40	0	2	2	1	0	0	0	2	3	0	1	0	1	3	0	0	0	5.2	2a
Patient 1672	37	0	2	2	4	0	0	0	6	2	0	0	0	1	1	0	0	0	5.4	3
Patient 1673	30	0	2	2	1	0	0	0	0	0	0	0	0	1	0	0	0	0	4.6	1
Patient 1674	50	0	0	0	0	1	0	0	4	1	0	0	0	1	2	0	0	0	5.4	3
Patient 1675	25	0	2	2	1	0	0	0	0	1	0	0	0	1	2	0	0	0	5.4	1
Patient 1676	55	66	2	2	1	0	0	0	0	0	0	0	0	1	0	0	0	0	5.4	1
Patient 1677	28	0	2	1	1	0	0	0	4	4	0	1	0	1	0	0	0	0	5.4	3
Patient 1678	32	53	2	2	1	0	0	0	0	0	0	0	0	1	0	0	0	0	5.4	1
Patient 1679	28	0	2	2	1	0	1	1	3	2	0	0	0	1	2	0	0	0	5	2a
Patient 1680	30	0	3	2	4	0	0	0	7	2	1	0	0	1	0	0	0	0	5.2	3
Patient 1681	51	58	2	2	1	0	0	0	1	0	0	0	0	1	0	0	0	0	5.4	2a
Patient 1682	47	0	2	2	1	0	0	0	1	2	0	0	0	1	2	0	0	0	5.4	2a
Patient 1683	33	0	2	2	1	0	0	0	0	1	0	0	0	1	2	0	0	0	5.2	1
Patient 1684	32	0	3	2	4	0	0	0	10	5	1	2	0	1	2	0	0	0	5.4	3
Patient 1685	32	0	2	2	1	0	0	0	0	0	0	0	0	1	0	0	0	0	5.4	1
Patient 1686	40	0	2	2	1	0	0	0	2	1	0	0	0	1	2	0	0	0	5.4	2a
Patient 1687	53	0	3	2	4	0	0	0	8	4	1	1	0	1	0	0	0	0	5.2	3
Patient 1688	46	0	2	2	1	0	0	0	0	0	0	0	0	1	0	0	0	0	5.2	1
Patient 1689	23	0	2	2	1	0	0	0	1	1	0	0	0	1	2	0	0	0	5.4	1
Patient 1690	34	18/45	2	2	1	0	0	0	3	0	0	0	0	1	1	0	0	0	5.4	2a
Patient 1691	57	0	3	2	4	0	0	0	6	1	0	0	0	1	0	0	0	0	5.4	2b
Patient 1692	59	0	2	2	4	0	0	0	6	4	0	1	0	1	3	0	0	0	5.4	2b
Patient 1693	27	0	2	2	1	0	0	0	0	2	0	0	0	1	3	0	0	0	5.4	1
Patient 1694	31	0	2	2	1	0	0	0	0	1	0	0	0	1	2	0	0	0	4.4	1
Patient 1695	32	0	3	2	4	0	0	0	5	3	0	1	0	1	3	0	0	0	5.2	2b
Patient 1696	38	0	4	2	4	0	0	0	8	3	1	1	0	0	2	0	0	0	5.2	3
Patient 1697	46	0	4	2	4	0	0	0	8	2	1	0	0	1	0	0	0	0	5.2	3
Patient 1698	50	0	2	2	1	0	0	0	0	1	0	0	0	1	2	0	0	0	4.6	1
Patient 1699	41	0	2	2	1	0	0	0	1	0	0	0	0	1	0	0	0	0	5.2	2a
Patient 1700	69	0	0	0	0	0	0	0	4	0	0	0	0	1	0	0	0	0	5.4	0
Patient 1701	31	39	2	2	1	0	1	1	3	1	0	0	0	1	2	0	0	0	4.6	2a
Patient 1702	35	0	2	2	1	0	0	0	0	0	0	0	0	1	0	0	0	0	4.6	1
Patient 1703	29	0	3	2	4	0	0	0	8	5	1	2	0	1	0	0	0	0	5.2	3
Patient 1704	33	0	2	2	1	0	0	0	2	3	0	1	0	1	3	0	0	0	5.4	2a
Patient 1705	23	0	2	2	1	0	0	0	0	1	0	0	0	1	2	0	0	0	5.2	1
Patient 1706	30	59	2	2	1	0	0	0	0	0	0	0	0	1	0	0	0	0	4.4	1
Patient 1707	62	16、52	2	2	4	0	0	0	6	1	0	0	0	1	1	0	0	0	5.4	2b
Patient 1708	31	0	2	2	1	0	0	0	1	0	0	0	0	1	0	0	0	0	5.4	1
Patient 1709	27	16、52	3	2	4	0	0	0	8	4	1	1	0	1	0	0	0	0	5.4	3
Patient 1710	37	0	3	2	4	0	0	0	8	2	1	0	0	1	1	1	0	0	5	3
Patient 1711	37	52、11	2	2	1	0	0	0	0	1	0	0	0	1	2	0	0	0	4.2	1
Patient 1712	38	0	3	2	4	0	0	0	10	2	1	0	0	0	1	0	0	0	5.2	3
Patient 1713	30	0	2	2	1	0	0	0	0	0	0	0	0	1	0	0	0	0	5.4	1
Patient 1714	36	6	2	2	1	0	0	0	0	1	0	0	0	1	2	0	0	0	4.6	1
Patient 1715	46	51	3	2	4	0	1	1	8	3	1	1	0	1	2	0	0	0	5.2	3
Patient 1716	33	0	3	2	4	0	0	0	8	2	1	0	0	1	0	0	0	0	4.6	3
Patient 1717	38	33、52	2	2	1	0	1	1	1	0	0	0	0	1	0	0	0	0	5.2	2a
Patient 1718	30	0	2	2	1	0	0	0	0	1	0	0	0	1	2	0	0	0	4.6	1
Patient 1719	31	33	2	2	1	0	0	0	0	0	0	0	0	1	0	0	0	0	4.6	1
Patient 1720	35	0	2	2	4	0	0	0	4	4	0	1	0	1	1	0	0	0	5.4	2b
Patient 1721	32	0	2	2	1	0	0	0	1	1	0	0	0	1	2	0	0	0	4.6	2a
Patient 1722	52	0	2	2	4	0	0	0	5	2	0	0	0	0	2	0	0	0	5.4	2b
Patient 1723	42	0	3	2	4	0	1	1	8	2	1	0	0	1	0	0	0	0	5.4	3
Patient 1724	28	0	2	2	1	0	0	0	0	0	0	0	0	1	0	0	0	0	5.4	1
Patient 1725	36	0	2	2	1	0	0	0	0	1	0	0	0	1	2	0	0	0	4.6	1
Patient 1726	36	0	2	2	1	0	0	0	2	0	0	0	0	0	0	0	0	0	4.4	2a
Patient 1727	31	0	3	2	4	0	0	1	6	1	0	0	0	1	0	0	0	0	5.4	2b
Patient 1728	32	0	2	2	1	0	0	0	1	0	0	0	0	1	0	0	0	0	5.4	2a
Patient 1729	39	31	2	2	1	0	0	0	0	0	0	0	0	1	1	0	0	0	5.4	1
Patient 1730	52	18	2	2	1	0	0	0	0	0	0	0	0	1	0	0	0	0	4.6	1
Patient 1731	30	0	2	2	1	0	0	0	3	2	0	0	0	1	3	0	0	0	4.6	2a
Patient 1732	23	0	2	2	1	0	0	0	0	2	0	0	0	1	2	0	0	0	5.2	1
Patient 1733	50	0	3	2	4	0	0	0	8	6	1	2	0	1	1	0	0	0	5.4	3
Patient 1734	25	0	2	2	1	0	0	0	2	1	0	0	0	1	2	0	0	0	4.6	2a
Patient 1735	55	58	4	2	4	0	0	0	8	2	1	0	0	1	0	0	0	0	5.2	3
Patient 1736	39	52	2	2	1	0	0	0	0	0	0	0	0	1	0	0	0	0	4.6	1
Patient 1737	32	0	3	2	4	0	0	0	8	3	1	1	0	1	0	0	0	0	5.2	3
Patient 1738	42	0	0	0	0	1	0	0	4	0	0	0	0	1	0	0	0	0	5.2	0
Patient 1739	46	59	2	2	1	0	0	0	0	0	0	0	0	1	0	0	0	0	5.2	1
Patient 1740	39	0	2	2	1	0	0	0	0	1	0	0	0	0	2	0	0	0	5.2	1
Patient 1741	26	11	2	2	1	0	0	0	0	0	0	0	0	1	0	0	0	0	5.2	1
Patient 1742	50	0	2	2	1	0	0	0	2	1	0	0	0	1	2	0	0	0	5.2	2a
Patient 1743	42	51	2	2	1	0	0	0	0	0	0	0	0	1	0	0	0	0	4.6	1
Patient 1744	35	0	2	2	1	0	0	0	0	0	0	0	0	1	1	0	0	0	5.2	1
Patient 1745	36	0	2	2	1	0	0	0	2	0	0	0	0	1	0	0	0	0	5.4	2a
Patient 1746	34	0	2	2	1	0	0	0	1	0	0	0	0	1	0	0	0	0	5.4	2a
Patient 1747	34	58、68	3	2	4	0	0	0	6	2	0	0	0	1	2	0	0	0	4.6	2b
Patient 1748	35	0	3	1	1	0	0	0	0	0	0	0	0	1	1	0	0	0	4.4	1
Patient 1749	37	0	2	2	1	0	0	0	3	1	0	0	0	1	2	0	0	0	5.4	2a
Patient 1750	31	0	2	2	1	0	0	0	0	1	0	0	0	1	3	0	0	0	4.6	1
Patient 1751	50	0	3	2	4	0	0	0	5	1	0	0	0	1	2	0	0	0	5.4	2b
Patient 1752	36	0	2	2	1	0	0	0	0	1	0	0	0	1	2	0	0	0	4.6	1
Patient 1753	45	16	2	2	1	0	0	0	4	4	0	1	0	1	0	0	0	0	5.4	3
Patient 1754	46	0	2	2	1	0	0	1	1	0	0	0	0	1	0	0	0	0	5.2	2a
Patient 1755	38	0	3	2	4	0	0	0	7	5	1	2	0	1	2	0	0	0	5.2	3
Patient 1756	28	0	2	2	1	0	0	0	0	0	0	0	0	1	0	0	0	0	5.2	1
Patient 1757	48	0	3	2	4	0	0	0	6	3	0	1	0	1	3	0	0	0	5.4	3
Patient 1758	57	68、42	3	2	4	0	0	0	8	3	1	1	0	1	0	0	0	0	4.6	3
Patient 1759	29	0	2	2	1	0	0	0	0	0	0	0	0	1	0	0	0	0	4.6	1
Patient 1760	24	0	2	2	1	0	0	0	0	1	0	0	0	1	2	0	0	0	4.6	1
Patient 1761	49	0	2	2	1	0	0	0	1	0	0	0	0	1	0	0	0	0	4.6	2a
Patient 1762	61	68	2	2	1	0	0	0	0	0	0	0	0	1	1	0	0	0	4.2	1
Patient 1763	42	31、52	2	2	1	0	0	0	3	0	0	0	0	1	0	0	0	0	5.4	2a
Patient 1764	27	0	2	2	1	0	0	0	0	0	0	0	0	0	0	0	0	0	4.6	1
Patient 1765	34	0	2	2	1	0	1	1	0	0	0	0	0	1	0	0	0	0	4.6	1
Patient 1766	41	0	3	2	4	0	0	0	7	3	1	1	0	1	2	0	0	0	5.4	3
Patient 1767	37	0	2	2	1	0	0	0	0	0	0	0	0	1	0	0	0	0	4.4	1
Patient 1768	58	31	2	2	1	0	0	1	2	2	0	0	0	1	2	0	0	0	5.4	2a
Patient 1769	30	0	2	2	1	0	0	0	3	0	0	0	0	1	1	0	0	0	5.4	2a
Patient 1770	28	HR	2	2	1	0	0	0	0	1	0	0	0	1	2	0	0	0	5.4	1
Patient 1771	22	0	2	2	1	0	0	0	1	2	0	0	0	1	3	0	0	0	5	2a
Patient 1772	58	0	3	2	4	1	0	0	6	5	0	2	0	1	3	1	0	1	5.4	2b
Patient 1773	34	0	2	2	1	0	1	1	3	1	0	0	0	1	2	0	0	0	4.6	2a
Patient 1774	26	0	2	2	1	0	0	1	0	1	0	0	0	1	2	0	0	0	4.6	1
Patient 1775	36	0	2	2	1	0	0	0	0	0	0	0	0	0	0	0	0	0	4.4	1
Patient 1776	35	0	2	2	1	0	0	0	0	1	0	0	0	1	2	0	0	0	4.6	1
Patient 1777	50	0	2	2	1	0	0	0	0	3	0	1	0	1	3	0	0	0	5.2	1
Patient 1778	64	0	2	2	1	0	0	0	0	0	0	0	0	1	0	0	0	0	4.6	1
Patient 1779	41	0	2	2	1	0	0	0	0	1	0	0	0	1	2	0	0	0	5.2	1
Patient 1780	48	51	3	2	4	1	0	0	8	6	1	2	0	1	3	1	0	0	5.4	3
Patient 1781	68	0	2	2	1	0	0	0	1	1	0	0	0	1	0	0	0	0	5.2	2a
Patient 1782	36	58、81	3	2	4	0	0	0	8	2	1	0	0	0	0	0	0	0	5.2	3
Patient 1783	35	0	2	2	1	0	0	0	0	1	0	0	0	1	2	0	0	0	5.2	1
Patient 1784	32	0	2	2	1	0	0	0	0	0	0	0	0	1	0	0	0	0	4.6	1
Patient 1785	29	45、52	3	2	4	0	0	0	8	4	1	1	0	1	2	0	0	0	5.4	3
Patient 1786	27	0	2	2	1	0	0	0	2	0	0	0	0	1	0	0	0	0	5.4	2a
Patient 1787	27	0	2	2	1	0	0	0	2	0	0	0	0	1	1	0	0	0	5.2	2a
Patient 1788	58	0	2	2	1	0	0	0	2	2	0	0	0	1	1	0	0	0	5.4	2a
Patient 1789	43	53	2	2	1	0	0	0	0	0	0	0	0	1	0	0	0	0	4.2	1
Patient 1790	29	0	2	2	1	0	0	0	0	0	0	0	0	1	0	0	0	0	5.2	1
Patient 1791	56	0	0	0	0	0	0	0	4	0	0	0	0	1	1	0	0	0	5.4	0
Patient 1792	32	39、68	3	2	4	0	0	0	7	3	1	1	0	1	2	1	0	0	5.2	3
Patient 1793	53	0	2	2	1	0	0	0	0	1	0	0	0	1	2	0	0	0	5.4	1
Patient 1794	31	16	2	2	1	0	0	0	2	1	0	0	0	1	2	0	0	0	5.4	1
Patient 1795	39	0	2	2	1	0	0	1	0	0	0	0	0	1	0	0	0	0	4.6	1
Patient 1796	29	0	2	2	1	0	0	0	1	1	0	0	0	1	2	0	0	0	5.4	2a
Patient 1797	52	0	0	0	0	0	0	0	4	0	0	0	0	1	2	0	0	0	5.4	0
Patient 1798	39	0	2	2	1	0	0	1	0	2	0	0	0	1	3	0	0	0	4.6	1
Patient 1799	26	56、81	4	2	4	0	0	1	8	4	1	1	0	0	3	1	0	0	5.2	3
Patient 1800	25	58	2	2	1	0	0	0	0	0	0	0	0	1	0	0	0	0	4.4	1
Patient 1801	33	0	2	2	1	1	0	0	6	5	0	2	0	1	2	0	0	0	5.4	3
Patient 1802	42	0	2	2	1	0	0	0	0	0	0	0	0	1	0	0	0	0	4.4	1
Patient 1803	34	0	3	1	1	0	0	0	0	0	0	0	0	1	0	0	0	0	4.6	1
Patient 1804	58	0	2	2	1	0	0	0	3	0	0	0	0	1	0	0	0	0	4.6	2a
Patient 1805	48	0	3	2	4	0	0	0	9	8	1	3	0	1	3	0	0	0	5.4	3
Patient 1806	38	0	2	2	1	0	0	0	0	1	0	0	0	1	2	0	0	0	4.6	1
Patient 1807	51	0	3	3	4	0	0	0	8	2	1	0	0	0	0	1	0	0	5.2	3
Patient 1808	65	0	2	2	4	0	0	0	4	6	0	2	0	1	1	0	0	0	5.4	2a
Patient 1809	46	16	2	2	4	0	1	1	5	1	0	0	0	1	1	0	0	0	5.4	2b
Patient 1810	46	0	2	2	4	0	0	0	5	1	0	0	0	1	0	0	0	0	4.6	2b
Patient 1811	42	0	2	2	1	0	1	1	0	0	0	0	0	1	0	0	0	0	5.4	1
Patient 1812	33	0	2	2	1	0	0	0	0	1	0	0	0	1	2	0	0	0	5.2	1
Patient 1813	54	0	2	2	1	0	0	0	2	4	0	1	0	1	2	0	0	0	5.4	2b
Patient 1814	64	0	0	0	0	0	0	0	4	0	0	0	0	1	1	0	0	0	5.4	0
Patient 1815	37	0	3	2	4	0	0	0	8	5	1	2	0	1	2	0	0	0	5.4	3
Patient 1816	25	52	3	2	4	0	0	0	5	3	0	1	0	1	3	0	0	0	4.6	2b
Patient 1817	61	0	0	0	0	0	0	0	4	0	0	0	0	1	0	0	0	0	5.4	0
Patient 1818	43	0	2	2	1	0	0	0	0	0	0	0	0	1	1	0	0	0	5.4	1
Patient 1819	39	0	2	2	1	0	0	0	0	0	0	0	0	1	1	0	0	0	4.6	1
Patient 1820	28	18	3	2	4	0	0	0	10	4	1	1	0	1	1	0	0	0	5.4	3
Patient 1821	35	0	2	2	1	0	0	0	0	1	0	0	0	1	2	0	0	0	4.6	1
Patient 1822	37	0	2	2	1	0	0	0	1	1	0	0	0	1	2	0	0	0	4.6	2a
Patient 1823	46	0	2	2	1	0	0	0	0	0	0	0	0	1	0	0	0	0	4.6	1
Patient 1824	55	0	0	0	0	0	0	0	4	0	0	0	0	1	2	0	0	0	5.4	0
Patient 1825	40	0	2	2	1	0	0	0	0	0	0	0	0	0	0	0	0	0	4.6	1
Patient 1826	37	16	2	2	1	0	0	0	0	0	0	0	0	1	0	0	0	0	4.6	1
Patient 1827	35	0	2	2	1	0	0	0	0	0	0	0	0	1	0	0	0	0	4.6	1
Patient 1828	29	0	2	2	1	0	0	0	2	2	0	0	0	1	3	0	0	0	5.4	2a
Patient 1829	41	HR	3	2	4	0	0	0	7	2	1	0	0	1	0	0	0	0	5	3
Patient 1830	58	16	0	0	0	0	0	0	4	0	0	0	0	1	1	0	0	0	5.4	0
Patient 1831	37	0	2	2	1	0	0	0	1	1	0	0	0	1	2	0	0	0	5.4	2a
Patient 1832	65	0	0	0	0	0	0	0	4	0	0	0	0	1	1	0	0	0	5.4	0
Patient 1833	27	0	2	2	1	0	0	0	0	1	0	0	0	1	2	0	0	0	5.4	1
Patient 1834	38	0	2	2	1	0	0	0	0	1	0	0	0	1	2	0	0	0	4.6	1
Patient 1835	34	0	2	2	1	0	0	0	0	0	0	0	0	1	1	0	0	0	4.6	1
Patient 1836	60	0	2	2	1	0	0	0	0	2	0	0	0	1	2	0	0	0	5.2	1
Patient 1837	26	0	2	2	4	0	1	1	7	2	1	0	0	1	0	0	0	0	5.4	3
Patient 1838	37	0	3	2	4	0	0	0	8	2	1	0	0	1	0	0	0	0	5.2	3
Patient 1839	44	18	3	2	4	0	0	0	7	1	1	0	0	1	1	0	0	0	5.2	2b
Patient 1840	43	0	2	2	1	0	1	1	2	1	0	0	0	1	2	0	0	0	4.6	2a
Patient 1841	21	0	2	2	1	0	0	0	2	1	0	0	0	1	0	0	0	0	4.6	2a
Patient 1842	34	0	3	2	4	0	1	1	8	4	1	1	0	1	0	0	0	0	5.2	3
Patient 1843	30	0	3	2	4	0	0	0	8	5	1	2	0	1	1	0	0	0	5.4	3
Patient 1844	42	0	2	2	1	0	0	0	0	0	0	0	0	1	3	0	0	0	4.6	1
Patient 1845	25	0	2	2	1	0	0	0	0	0	0	0	0	1	0	0	0	0	4.6	1
Patient 1846	28	0	2	2	1	0	0	1	0	0	0	0	0	1	0	0	0	0	4.6	1
Patient 1847	25	0	2	2	1	0	0	0	0	0	0	0	0	1	0	0	0	0	4.6	1
Patient 1848	49	0	3	2	4	0	0	0	6	5	0	2	0	1	3	1	0	0	5.4	3
Patient 1849	37	0	2	2	1	1	0	0	6	7	0	3	0	1	3	0	0	0	5.4	3
Patient 1850	54	0	2	2	1	0	0	0	1	2	0	0	0	1	3	0	0	0	4.6	2a
Patient 1851	34	52	2	2	1	0	0	0	0	1	0	0	0	1	2	0	0	0	5	1
Patient 1852	49	0	2	2	1	0	0	0	1	0	0	0	0	1	0	0	0	0	4.6	2a
Patient 1853	45	0	3	2	4	0	0	0	7	3	1	1	0	1	2	0	0	0	5.4	3
Patient 1854	45	68	2	2	4	1	0	0	7	6	1	2	0	1	3	0	0	0	5.4	3
Patient 1855	49	0	2	2	1	0	0	0	0	0	0	0	0	1	1	0	0	0	4.4	1
Patient 1856	49	0	3	2	4	1	0	0	8	5	1	2	0	1	2	0	0	0	5.4	3
Patient 1857	55	0	0	0	0	0	0	0	4	0	0	0	0	1	1	0	0	0	5.4	0
Patient 1858	46	0	3	2	4	0	0	0	7	2	1	0	0	1	0	0	0	0	5.4	3
Patient 1859	36	0	3	2	4	0	1	1	8	3	1	1	0	1	2	1	0	0	5.4	3
Patient 1860	37	0	2	2	1	0	0	1	2	0	0	0	0	1	0	0	0	0	5	2a
Patient 1861	31	0	2	2	1	0	0	0	0	0	0	0	0	1	0	0	0	0	4.6	1
Patient 1862	43	0	2	2	1	0	1	1	2	2	0	0	0	1	0	0	0	0	5	2a
Patient 1863	22	0	2	1	1	0	0	0	0	0	0	0	0	0	0	0	0	0	4.8	1
Patient 1864	22	0	2	1	1	0	1	1	1	0	0	0	0	1	0	0	0	0	5	2a
Patient 1865	20	0	3	2	4	0	0	0	8	2	1	0	0	1	1	0	0	0	5.4	3
Patient 1866	44	0	4	2	4	0	0	0	8	2	1	0	0	1	1	1	0	0	5.2	3
Patient 1867	25	0	2	2	1	0	0	0	0	1	0	0	0	1	2	0	0	0	5.2	1
Patient 1868	52	0	3	2	4	0	0	0	6	2	0	0	0	1	2	0	0	0	5.4	2b
Patient 1869	63	0	0	0	0	0	0	0	4	0	0	0	0	1	1	0	0	0	5.4	0
Patient 1870	42	59	3	2	4	0	0	0	6	4	0	1	0	1	0	0	0	0	5.4	2b
Patient 1871	41	0	2	2	1	0	0	0	2	0	0	0	0	0	0	0	0	0	5.2	2a
Patient 1872	30	0	2	2	1	0	0	0	0	0	0	0	0	1	0	0	0	0	4.6	1
Patient 1873	48	0	3	2	4	0	0	0	8	2	1	0	0	1	0	0	0	0	5.4	3
Patient 1874	38	0	2	2	4	0	0	0	6	1	0	0	0	1	0	0	0	0	5.2	2b
Patient 1875	30	58	2	2	1	0	0	0	1	0	0	0	0	1	0	0	0	0	5.2	2a
Patient 1876	29	0	2	2	1	0	0	0	0	1	0	0	0	1	2	0	0	0	4.6	1
Patient 1877	30	0	2	2	1	0	0	0	0	1	0	0	0	1	2	0	0	0	4.6	1
Patient 1878	50	0	2	2	1	0	0	0	0	0	0	0	0	1	0	0	0	0	4.6	1
Patient 1879	36	0	3	2	4	0	0	0	8	3	1	1	0	1	2	1	0	0	5.2	3
Patient 1880	32	51	2	2	1	0	0	0	0	0	0	0	0	1	0	0	0	0	4.6	1
Patient 1881	45	58	2	2	4	0	0	0	5	0	0	0	0	1	0	0	0	0	5.4	2b
Patient 1882	30	0	2	2	1	0	0	0	0	0	0	0	0	1	0	0	0	0	4.4	1
Patient 1883	31	0	2	2	1	0	0	0	0	0	0	0	0	1	0	0	0	0	4.6	1
Patient 1884	43	0	2	2	1	0	0	0	0	0	0	0	0	1	0	0	0	0	4.6	1
Patient 1885	37	0	2	2	1	0	1	1	3	1	0	0	0	1	2	0	0	0	4.6	2a
Patient 1886	40	0	2	2	1	0	0	0	0	0	0	0	0	1	0	0	0	0	4.6	1
Patient 1887	32	0	2	2	1	0	0	0	0	1	0	0	0	1	2	0	0	0	5.4	1
Patient 1888	44	0	2	2	1	0	0	0	0	0	0	0	0	1	0	0	0	0	4.6	1
Patient 1889	31	0	2	2	1	0	0	0	0	1	0	0	0	1	2	0	0	0	5.4	1
Patient 1890	58	0	2	2	4	0	0	0	6	3	0	1	0	1	2	0	0	0	5.4	3
Patient 1891	49	56	2	2	4	0	0	0	6	6	0	2	0	1	2	0	0	0	5.4	3
Patient 1892	33	0	2	2	1	0	0	0	0	0	0	0	0	1	0	0	0	0	4.2	1
Patient 1893	33	0	2	2	1	0	1	1	2	1	0	0	0	1	2	0	0	0	4.6	2a
Patient 1894	57	53、58	2	2	1	0	0	0	1	0	0	0	0	1	0	0	0	0	5.4	2a
Patient 1895	35	0	2	2	1	0	0	0	0	0	0	0	0	1	0	0	0	0	4.4	1
Patient 1896	33	0	2	2	1	0	0	0	2	0	0	0	0	1	0	0	0	0	5.4	2a
Patient 1897	31	0	2	2	1	0	0	0	0	0	0	0	0	1	0	0	0	0	4.6	1
Patient 1898	29	0	2	2	1	0	0	0	2	0	0	0	0	1	0	0	0	0	4	2a
Patient 1899	23	0	3	2	4	0	0	0	8	4	1	1	0	1	3	0	0	0	5.4	3
Patient 1900	26	0	2	2	1	0	1	1	0	0	0	0	0	1	0	0	0	0	4.6	1
Patient 1901	32	0	3	2	4	0	0	0	6	1	0	0	0	1	0	0	0	0	5.2	2b
Patient 1902	20	0	2	2	1	0	0	0	2	0	0	0	0	1	0	0	0	0	5.2	2a
Patient 1903	29	53	2	2	1	0	0	0	0	0	0	0	0	1	0	0	0	0	4.2	1
Patient 1904	36	0	2	2	1	0	0	0	0	0	0	0	0	1	0	0	0	0	5	1
Patient 1905	35	0	3	2	4	0	0	0	8	3	1	1	0	1	2	0	0	0	5.2	3
Patient 1906	30	53	2	2	1	0	0	0	3	2	0	0	0	1	3	0	0	0	5	2a
Patient 1907	72	0	2	2	1	0	0	0	3	2	0	0	0	1	0	0	0	0	5.4	2a
Patient 1908	32	0	2	2	1	0	0	0	0	0	0	0	0	0	0	0	0	0	5.2	1
Patient 1909	31	0	2	2	1	0	0	0	0	0	0	0	0	1	0	0	0	0	5.2	1
Patient 1910	43	0	2	2	1	0	0	0	1	1	0	0	0	1	2	0	0	0	4.6	2a
Patient 1911	31	0	2	2	1	0	0	0	0	0	0	0	0	1	1	0	0	0	4.2	1
Patient 1912	41	0	2	2	1	0	0	0	0	0	0	0	0	1	0	0	0	0	5.2	1
Patient 1913	46	0	2	2	1	0	0	0	0	1	0	0	0	1	2	0	0	0	4.6	1
Patient 1914	22	0	2	2	1	0	0	0	2	2	0	0	0	1	3	0	0	0	5.2	2a
Patient 1915	50	52、59	2	2	1	0	0	0	2	0	0	0	0	1	0	0	0	0	4.6	2a
Patient 1916	40	0	2	2	1	0	0	0	2	2	0	0	0	1	2	0	0	0	5.2	2a
Patient 1917	44	0	3	2	4	0	0	0	8	6	1	2	0	1	3	1	0	0	5.4	3
Patient 1918	29	31	2	2	1	0	0	0	2	0	0	0	0	1	0	0	0	0	5.4	2a
Patient 1919	42	0	2	2	1	0	0	0	0	0	0	0	0	1	0	0	0	0	5.4	1
Patient 1920	35	53、66	2	2	1	0	0	0	2	0	0	0	0	1	0	0	0	0	5.2	2a
Patient 1921	40	18	2	2	1	0	0	1	5	1	0	0	0	1	0	0	0	0	5	2b
Patient 1922	29	51、81	2	2	4	0	0	0	7	2	1	0	0	1	0	0	0	0	5.4	3
Patient 1923	29	56	2	2	1	0	0	0	0	0	0	0	0	1	1	0	0	0	5	1
Patient 1924	32	0	3	2	4	0	0	0	5	2	0	0	0	1	2	0	0	0	4.2	2b
Patient 1925	37	81	2	2	1	0	0	0	0	0	0	0	0	0	0	0	0	0	5.2	1
Patient 1926	34	16	2	2	1	0	0	0	1	1	0	0	0	1	2	0	0	0	5.4	2a
Patient 1927	27	58、59、81	2	2	1	0	0	0	0	0	0	0	0	1	0	0	0	0	4.4	1
Patient 1928	47	0	2	2	1	0	0	0	3	1	0	0	0	1	2	0	0	0	5.4	2a
Patient 1929	39	0	2	2	1	0	0	0	1	0	0	0	0	1	0	0	0	0	5.4	2a
Patient 1930	34	0	2	2	1	0	0	0	0	1	0	0	0	1	2	0	0	0	5.4	1
Patient 1931	36	52	3	2	4	0	0	0	9	4	1	1	0	1	2	0	0	0	5.4	3
Patient 1932	38	0	2	2	1	0	0	0	3	0	0	0	0	1	0	0	0	0	5.4	2a
Patient 1933	45	0	2	2	1	0	0	1	0	0	0	0	0	1	0	0	0	0	4.6	1
Patient 1934	27	0	2	2	4	0	0	1	7	2	1	0	0	1	0	0	0	0	5.4	3
Patient 1935	32	0	3	2	4	0	1	1	8	2	1	0	0	1	0	0	0	0	5.4	3
Patient 1936	38	0	2	2	1	0	0	0	0	0	0	0	0	1	0	0	0	0	4.6	1
Patient 1937	41	0	2	2	1	0	0	0	0	1	0	0	0	1	2	0	0	0	4.6	1
Patient 1938	58	0	0	0	0	0	0	0	4	0	0	0	0	1	0	0	0	0	5.4	0
Patient 1939	35	0	2	2	4	0	0	0	5	1	0	0	0	1	0	0	0	0	5.4	2b
Patient 1940	27	0	2	2	1	0	0	0	2	0	0	0	0	1	0	0	0	0	4.4	2a
Patient 1941	31	0	2	2	1	0	0	0	0	0	0	0	0	1	0	0	0	0	4.4	1
Patient 1942	24	0	2	2	1	0	0	0	0	1	0	0	0	1	2	0	0	0	4.6	1
Patient 1943	20	52	2	2	1	0	1	1	2	0	0	0	0	1	0	0	0	0	4.6	2a
Patient 1944	63	0	0	0	0	0	0	0	4	0	0	0	0	1	0	0	0	0	5.4	0
Patient 1945	38	59	3	2	4	0	0	0	8	2	1	0	0	1	0	0	0	0	5.4	3
Patient 1946	41	0	3	2	4	0	1	1	8	4	1	1	0	1	0	0	0	0	5.4	3
Patient 1947	61	0	2	2	1	0	0	0	0	0	0	0	0	0	0	0	0	0	5.2	1
Patient 1948	33	0	2	2	1	0	0	0	0	0	0	0	0	1	0	0	0	0	4.6	1
Patient 1949	33	0	2	2	1	0	0	0	0	0	0	0	0	1	0	0	0	0	5.4	1
Patient 1950	50	0	2	2	1	0	0	0	2	0	0	0	0	1	0	0	0	0	5.2	2a
Patient 1951	28	52	2	2	1	0	1	1	0	0	0	0	0	1	0	0	0	0	4.4	1
Patient 1952	27	52	2	2	1	0	0	0	0	0	0	0	0	1	1	0	0	0	5.2	1
Patient 1953	33	52	2	2	1	0	1	1	3	1	0	0	0	1	2	0	0	0	5.4	2a
Patient 1954	36	0	2	2	1	0	0	0	0	1	0	0	0	1	2	0	0	0	5.2	1
Patient 1955	36	0	2	2	1	0	0	0	0	0	0	0	0	0	0	0	0	0	4.4	1
Patient 1956	27	81	2	2	1	0	0	0	2	1	0	0	0	1	2	0	0	0	4.6	2a
Patient 1957	51	35	2	2	4	0	0	0	5	2	0	0	0	1	2	0	0	0	5	2b
Patient 1958	25	0	2	2	1	0	0	0	0	0	0	0	0	1	1	0	0	0	4.6	1
Patient 1959	36	0	2	2	1	0	0	0	0	0	0	0	0	1	0	0	0	0	5.2	1
Patient 1960	43	52	3	2	4	1	0	0	7	4	1	1	0	1	0	0	0	0	5.4	3
Patient 1961	43	0	3	2	4	0	0	0	8	5	1	2	0	1	2	1	0	0	5.4	3
Patient 1962	44	0	2	2	1	0	0	0	0	1	0	0	0	1	2	0	0	0	5.2	1
Patient 1963	35	0	2	2	1	0	0	1	0	1	0	0	0	1	2	0	0	0	4.6	1
Patient 1964	43	0	2	2	1	0	0	0	2	0	0	0	0	1	0	0	0	0	4.6	2a
Patient 1965	47	0	2	2	1	0	0	0	2	0	0	0	0	1	0	0	0	0	5.4	2a
Patient 1966	40	66	2	2	1	0	0	0	0	0	0	0	0	1	0	0	0	0	5.4	1
Patient 1967	38	0	3	2	4	0	0	0	8	2	1	0	0	1	0	0	0	0	5.2	3
Patient 1968	43	0	3	2	4	1	0	0	8	3	1	1	0	1	2	0	0	0	5.2	3
Patient 1969	33	66	3	1	1	0	0	0	0	0	0	0	0	1	0	0	0	0	4.4	1
Patient 1970	45	0	3	2	4	0	0	0	8	4	1	1	0	0	2	1	0	0	4.6	3
Patient 1971	24	0	2	1	1	0	0	0	1	2	0	0	0	1	3	0	0	0	4.6	1
Patient 1972	19	0	2	1	1	0	0	1	0	0	0	0	0	1	0	0	0	0	4.6	1
Patient 1973	22	0	3	2	4	0	0	0	6	1	0	0	0	1	2	0	0	0	5.2	2b
Patient 1974	21	0	2	2	1	0	0	0	0	1	0	0	0	1	2	0	0	0	5.2	1
Patient 1975	28	51、58	2	2	1	0	0	0	0	0	0	0	0	1	0	0	0	0	5.4	1
Patient 1976	38	0	2	2	1	0	0	0	1	2	0	0	0	1	0	0	0	0	5.2	2a
Patient 1977	35	0	2	2	1	0	0	0	0	2	0	0	0	1	2	0	0	0	5.2	1
Patient 1978	27	51、53	2	2	1	0	0	0	1	0	0	0	0	1	1	0	0	0	4.6	2a
Patient 1979	34	0	2	2	1	0	0	1	0	0	0	0	0	0	0	0	0	0	4.4	1
Patient 1980	37	31	2	2	1	0	1	1	4	4	0	1	0	1	0	0	0	0	5.4	3
Patient 1981	44	0	2	2	1	0	0	0	2	0	0	0	0	1	0	0	0	0	5.4	2a
Patient 1982	41	0	2	2	1	0	0	0	1	0	0	0	0	1	0	0	0	0	4.6	2a
Patient 1983	43	0	3	2	4	0	0	0	8	2	1	0	0	1	0	0	0	0	5.4	3
Patient 1984	34	51	2	2	1	0	0	0	0	0	0	0	0	1	0	0	0	0	4.6	1
Patient 1985	32	51	2	2	1	0	0	0	2	0	0	0	0	1	0	0	0	0	4.6	2a
Patient 1986	21	0	3	2	4	0	0	0	8	2	1	0	0	0	0	1	0	0	5.4	3
Patient 1987	37	0	2	2	1	0	0	0	0	0	0	0	0	1	0	0	0	0	4.6	1
Patient 1988	23	0	3	2	4	0	0	0	8	2	1	0	0	1	0	0	0	0	5.4	3
Patient 1989	23	0	2	2	1	0	0	0	2	1	0	0	0	1	2	0	0	0	5.2	2a
Patient 1990	31	0	2	2	1	0	0	0	2	0	0	0	0	1	1	0	0	0	5.2	2a
Patient 1991	33	0	2	2	1	0	0	0	1	0	0	0	0	1	0	0	0	0	4.4	2a
Patient 1992	33	0	2	2	1	0	0	0	0	1	0	0	0	1	2	0	0	0	4.6	1
Patient 1993	24	0	2	2	1	0	0	0	1	0	0	0	0	1	0	0	0	0	5.2	2a
Patient 1994	38	0	3	2	4	0	0	0	9	4	1	1	0	1	3	0	0	0	5.4	3
Patient 1995	22	39	3	2	4	0	0	0	8	2	1	0	0	1	0	0	0	0	5.4	3
Patient 1996	44	0	2	2	1	0	0	0	0	0	0	0	0	1	0	0	0	0	4.6	1
Patient 1997	27	0	2	2	1	0	0	0	1	1	0	0	0	1	2	0	0	0	4.6	2a
Patient 1998	31	0	2	2	1	0	0	0	0	0	0	0	0	1	0	0	0	0	5.2	1
Patient 1999	44	0	2	2	1	0	0	0	0	0	0	0	0	1	0	0	0	0	4.6	1
[truncated: 359 more rows]
